# Supplementary material for: Genome-Wide Identification and Expression Analysis of SOS Response Genes in Salmonella enterica Serovar Typhimurium
Source: Cells. 2021 Apr 19;10(4):943. doi: 10.3390/cells10040943 (PMC8072944; doi:10.3390/cells10040943)
Supplement: Supplementary file 1 [file cells-10-00943-s001.zip]

Archive with 19 entries (18 files):
- Table S2.pdf
- __MACOSX/
- __MACOSX/._Table S2.pdf
- Table S3.pdf
- __MACOSX/._Table S3.pdf
- Table S1.pdf
- __MACOSX/._Table S1.pdf
- Dataset S1.xlsx
- __MACOSX/._Dataset S1.xlsx
- Figure S1.pdf
- __MACOSX/._Figure S1.pdf
- Figure S2.pdf
- __MACOSX/._Figure S2.pdf
- Figure S3.pdf
- __MACOSX/._Figure S3.pdf
- Figure S4.pdf
- __MACOSX/._Figure S4.pdf
- Figure S5.pdf
- __MACOSX/._Figure S5.pdf
