# Supplementary material for: Genome-Wide Identification and Expression Analysis of SOS Response Genes in Salmonella enterica Serovar Typhimurium
Source: Cells. 2021 Apr 19;10(4):943. doi: 10.3390/cells10040943 (PMC8072944; doi:10.3390/cells10040943)
Supplement: Supplementary file 1 [file cells-10-00943-s001.zip › Dataset S1.xlsx]

## Sheet: Differentialy expressed genes
Dataset S1	Fold change values of genes differentially expressed in the presence of nalidixic acid.
STM14 ID	Gene name	Strand	Start	End	Type	Chromosome/ pSLT	Fold Change Nal	TPM LB	TPM Nal	Description
STM14_4584	ysdB	+	4012136	4012225	CDS	chr	610.085	207.291	131892
STM14_4568	uhpT	-	3999872	4001263	CDS	chr	274.364	0.859079	260.016	sugar phosphate antiporter; cytoplasmic membrane protein that functions as a monomer; catalyzes the active transport of sugar-phosphates such as glucose-6-phosphate with the obligatory exchange of inorganic phosphate or organophosphate
STM14_4538	mgtC	-	3978180	3978863	CDS	chr	244.09	3.18371	803.458	Mg2+ transport protein; Mg(2+) transport ATPase protein C (SW:ATMC_SALTY); reqired for intracmacrophage survival and growth in low calcium; cotranscribed with mgtB and transcriptionally controlled by PhoP/PhoQ system
STM14_1836	marB	-	1606827	1607036	CDS	chr	224.683	3.49077	830.534	multiple antibiotic resistance protein marb. {salmonella-related protein
STM14_4536	mgtB	-	3975234	3977960	CDS	chr	181.738	3.15454	591.981	Mg2+ transporter; Mg(2+) transport ATPase, P-type 2 (SW:ATMB_SALTY); cotranscribed with mgtC
STM14_5127	soxS	-	4517512	4517835	CDS	chr	128.679	4.00271	537.577	DNA-binding transcriptional regulator SoxS; regulates genes involved in response to oxidative stress
STM14_1838	marR	-	1607474	1607908	CDS	chr	102.395	3.33472	347.454	DNA-binding transcriptional repressor MarR; Repressor of the marRAB operon which is involved in the activation of both antibiotic resistance and oxidative stress genes
STM14_1837	marA	-	1607071	1607454	CDS	chr	101.081	4.37537	453.952	DNA-binding transcriptional activator MarA; transcriptional activator of genes involved in the multiple antibiotic resistance (Mar) phenotype; also activates sodA, zwf and micF
STM14_4451	lldP	+	3899604	3901259	CDS	chr	99.727	1.20926	125.051	L-lactate permease; similar to Escherichia coli L-lactate permease (AAC76627.1)
STM14_2789	napD	-	2410454	2410717	CDS	chr	96.7354	0.624021	69.0996	assembly protein for periplasmic nitrate reductase
STM14_5587	ssbB	+	54375	54893	CDS	pSLT	93.4567	0.325541	32.0948
STM14_5581		+	49478	50158	CDS	pSLT	84.182	0.190646	13.1121	hypothetical protein
STM14_4789	fadB	-	4203001	4205190	CDS	chr	74.153	13.3655	1020.47	multifunctional fatty acid oxidation complex subunit alpha; includes enoyl-CoA hydratase, delta(3)-cis-delta(2)-trans-enoyl-CoA isomerase, 3-hydroxyacyl-CoA dehydrogenase, and 3-hydroxybutyryl-CoA epimerase; catalyzes the formation of an hydroxyacyl-CoA by addition of water on enoyl-CoA; also exhibits 3-hydroxyacyl-CoA epimerase and 3-hydroxyacyl-CoA dehydrogenase activities; forms a heterotetram…
STM14_4453	lldD	+	3902029	3903219	CDS	chr	67.5236	1.81087	128.349	L-lactate dehydrogenase; flavin mononucleotide-dependent dehydrogenase; functions in aerobic respiration and also has a role in anaerobic nitrate respiration
STM14_5385		+	4744147	4744434	CDS	chr	64.4392	0.325839	26.8853	putative integrase; similar to Escherichia coli putative prophage integrase (AAC75495.1)
STM14_5595	traJ	+	61561	62247	CDS	pSLT	62.1475	1.07734	60.9917
STM14_4585		+	4012345	4013178	CDS	chr	62.0345	8.84547	586.524	Integral membrane protein
STM14_4878	sodA	+	4280123	4280743	CDS	chr	60.7878	106.177	6607.4	superoxide dismutase; SodA; manganese binding; only present under aerobic conditions; destroys free radicals
STM14_4452	lldR	+	3901256	3902032	CDS	chr	60.1882	1.07126	67.5371	DNA-binding transcriptional repressor LldR; represses the lctPRD operon
STM14_2467		-	2121608	2122501	CDS	chr	59.9848	1.15833	73.1174	putative DNA methyl transferase; similar to E. coli b2356; A65009 and E. coli 10.3KDa; P76509 and CP-933V; AAG57233
STM14_2790	napF	-	2410707	2411198	CDS	chr	58.4959	1.24706	76.2927	ferredoxin-type protein; Predicted role in electron transfer to the periplasmic nitrate reductase protein NapA.
STM14_4845		-	4253676	4253987	CDS	chr	58.1146	17.1093	997.429	putative cytoplasmic protein
STM14_2480		+	2130332	2130949	CDS	chr	53.4218	2.10522	114.74	hypothetical protein; similar to N15 gp45;AAC19083 and CP-933R; AAG56431
STM14_2466		-	2121222	2121611	CDS	chr	51.4945	1.34909	74.8734	Holliday junction resolvase / Crossover junction endodeoxyribonuclease rusA (EC 3.1.22.-)
STM14_4144	rpsJ	-	3610077	3610388	CDS	chr	48.6291	133.301	6646.85	30S ribosomal protein S10; NusE; involved in assembly of the 30S subunit; in the ribosome, this protein is involved in the binding of tRNA; in Escherichia coli this protein was also found to be involved in transcription antitermination; NusB/S10 heterodimers bind boxA sequences in the leader RNA of rrn operons which is required for antitermination; binding of NusB/S10 to boxA nucleates assembly o…
STM14_4490	rpmB	-	3935918	3936154	CDS	chr	47.9873	215.773	10614.6	50S ribosomal protein L28; required for 70S ribosome assembly
STM14_2476		+	2128019	2128846	CDS	chr	47.8793	29.6069	1436.16	hypothetical protein; similar to E. coli INTC-DSDC region and Xylella fastidiosa;E82655
STM14_0818	speF	-	763876	766074	CDS	chr	44.5872	1.31131	59.4844	ornithine decarboxylase; similar to Escherichia coli ornithine decarboxylase isozyme; inducible (AAC73787.1)
STM14_4055	yhcN	+	3542762	3543025	CDS	chr	44.3729	19.0877	881.576	putative outer membrane protein
STM14_2465		-	2120345	2121205	CDS	chr	43.8315	1.47859	67.7064	hypothetical protein; similar to Xylella fastidiosa; XF2294
STM14_3931	garL	-	3435622	3436392	CDS	chr	42.5211	3.39693	148.328	alpha-dehydro-beta-deoxy-D-glucarate aldolase
STM14_2469		-	2122985	2123803	CDS	chr	42.0155	1.43405	61.7192	putative replication protein; similar to CP-933M; AAG55470 and E. coli; BAB16223
STM14_2287	yebG	-	1986648	1986938	CDS	chr	41.3408	28.5216	1210.46	DNA damage-inducible protein YebG; in SOS regulon; dependent on cyclic AMP and H-NS
STM14_3795	uxuA	+	3314379	3315563	CDS	chr	41.2254	4.6906	199.598	mannonate dehydratase
STM14_3791		-	3312670	3313974	CDS	chr	40.1206	2.76242	114.497	putative permease; similar to Escherichia coli transport of hexuronates (AAC76128.1)
STM14_2477		+	2128983	2129522	CDS	chr	39.9851	3.38218	140.145	hypothetical protein
STM14_3289	recN	+	2877181	2878842	CDS	chr	39.4137	9.36508	379.302	recombination and repair protein; similar to Escherichia coli protein used in recombination and DNA repair (AAC75665.1)
STM14_4986	rplK	+	4376686	4377114	CDS	chr	37.858	130.295	5087.49	50S ribosomal protein L11; binds directly to 23S ribosomal RNA
STM14_4844		-	4253233	4253679	CDS	chr	37.222	24.5539	931.236	putative cytoplasmic protein
STM14_2481		+	2130946	2131779	CDS	chr	36.9892	2.88303	110.218	hypothetical protein; similar to H19J; CAB38712 and 933W; AAD25483
STM14_4788	fadA	-	4201828	4202991	CDS	chr	36.6089	16.369	616.488	3-ketoacyl-CoA thiolase; FadA; fatty acid oxidation complex component beta; functions in a heterotetramer with FadB; similar to FadI2J2 complex; functions in beta-oxidation of fatty acids
STM14_4758	yigI	-	4174682	4175149	CDS	chr	35.992	2.36071	86.8773	hypothetical protein; hypothetical protein in rarD-pldA intergenic region (SW:YIGI_SALTY); possibly involved in aromatic compounds catabolism; PaaI
STM14_3417	recA	-	2995089	2996150	CDS	chr	35.705	75.3785	2759.61	recombinase A; catalyzes the hydrolysis of ATP in the presence of single-stranded DNA, the ATP-dependent uptake of single-stranded DNA by duplex DNA, and the ATP-dependent hybridization of homologous single-stranded DNAs
STM14_2479		+	2129820	2130335	CDS	chr	35.5996	3.08121	108.616	hypothetical protein
STM14_4056		+	3543129	3543395	CDS	chr	35.4404	14.771	545.327	putative periplasmic protein
STM14_4988	rplJ	+	4378242	4378739	CDS	chr	35.3725	279.031	10092.2	50S ribosomal protein L10; binds the two ribosomal protein L7/L12 dimers and anchors them to the large ribosomal subunit
STM14_2470		-	2123800	2124024	CDS	chr	34.0992	1.48548	51.8509	conserved hypothetical protein
STM14_5584		+	52180	52614	CDS	pSLT	33.9336	0.807583	29.4426
STM14_0345		+	339523	339960	CDS	chr	33.7271	1.03709	38.7306	putative cytoplasmic protein
STM14_2468		-	2122501	2122983	CDS	chr	33.701	1.56008	53.4249	putative transcriptional activator; similar to E. coli 18.8KDa b2357; P76510 and E. coli O157:H7; BAB34011
STM14_4656	glmS	-	4082728	4084557	CDS	chr	33.3955	39.1507	1339.37	D-fructose-6-phosphate amidotransferase; Catalyzes the first step in hexosamine metabolism, converting fructose-6P into glucosamine-6Pusing glutamine as a nitrogen source
STM14_5536	srgA	-	6670	7323	CDS	pSLT	33.1858	1.58017	53.7457
STM14_955	ybiJ	-	891514	891774	CDS	chr	32.9035	22.7374	774.329	hypothetical protein
STM14_4674	asnA	+	4099001	4099993	CDS	chr	32.6236	23.997	802.632	asparagine synthetase AsnA; catalyzes the formation of asparagine from aspartate and ammonia
STM14_2478		+	2129593	2129823	CDS	chr	31.9703	3.20118	104.426	hypothetical protein
STM14_5396		-	4764865	4765179	CDS	chr	31.5756	0.850348	27.8855	conserved hypothetical protein
STM14_3796	uxuB	+	3315674	3317146	CDS	chr	31.4495	2.79768	90.8229	putative D-mannonate oxidoreductase; similar to Escherichia coli D-mannonate oxidoreductase (AAC77279.1)
STM14_0382		+	370609	370953	CDS	chr	31.0976	0.427928	13.9078	pseudogene; frameshift; putative HSP70 class molecular chaperone
STM14_4496	rph	-	3940371	3941087	CDS	chr	30.8962	4.91655	159.49	ribonuclease PH; RNase PH; tRNA nucleotidyltransferase; forms hexamers in Bacillus subtilis; phosphoroltic 3'-5' exoribonuclease; involved in maturation of tRNA precursors and removes terminal nucleotides near CCA acceptor arms of mature tRNAs
STM14_1490	envF	-	1338164	1338952	CDS	chr	30.4681	1.79996	55.5104	EnvF
STM14_4924	rpmE	+	4319348	4319560	CDS	chr	30.1344	117.489	3650.42	50S ribosomal protein L31; RpmE; there appears to be two types of ribosomal proteins L31 in bacterial genomes; some contain a CxxC motif while others do not; Bacillus subtilis has both types; the proteins in this cluster have the CXXC motif; RpmE is found in exponentially growing Bacilli while YtiA was found after exponential growth; expression of ytiA is controlled by a zinc-specific transcripti…
STM14_4133	rplN	-	3604897	3605268	CDS	chr	29.4233	442.73	13374.7	50S ribosomal protein L14; binds to the 23S rRNA between the centers for peptidyl transferase and GTPase
STM14_4143	rplC	-	3609415	3610044	CDS	chr	29.098	196.426	5862.21	50S ribosomal protein L3; binds directly near the 3' end of the 23S rRNA, where it nucleates assembly of the 50S subunit; essential for peptidyltransferase activity; mutations in this gene confer resistance to tiamulin
STM14_3387	nrdH	+	2972092	2972337	CDS	chr	29.0966	1.15608	33.2429	glutaredoxin-like protein nrdh. {salmonella
STM14_3279	rpsP	-	2870557	2870805	CDS	chr	28.9253	182.099	5421.86	30s ribosomal protein s16. {salmonella
STM14_4586	emrD	+	4013381	4014565	CDS	chr	28.3756	10.9924	323.396	multidrug resistance protein D; multidrug efflux protein involved in adaptation to low energy shock
STM14_5535	srgB	-	5638	6537	CDS	pSLT	28.0093	0.529955	14.5683	hypothetical protein
STM14_5277	rpsR	+	4644065	4644292	CDS	chr	27.8368	115.943	3326.53	30S ribosomal protein S18; binds as a heterodimer with protein S6 to the central domain of the 16S rRNA; helps stabilize the platform of the 30S subunit
STM14_5588		+	54948	55190	CDS	pSLT	27.8205	1.12399	30.8166	hypothetical protein
STM14_5275	rpsF	+	4643344	4643739	CDS	chr	27.7511	103.236	2899.01	30S ribosomal protein S6; binds cooperatively with S18 to the S15-16S complex, allowing platform assembly to continue with S11 and S21
STM14_4132	rplX	-	3604572	3604886	CDS	chr	27.5387	449.336	12716.4	50S ribosomal protein L24; assembly initiator protein; binds to 5' end of 23S rRNA and nucleates assembly of the 50S; surrounds polypeptide exit tunnel
STM14_3388	nrdI	+	2972334	2972744	CDS	chr	27.2006	0.400287	12.2121	ribonucleotide reductase stimulatory protein; in Salmonella NrdI has a stimulatory effect on the ribonucleotide reductase activity of NrdH with NrdEF
STM14_3276	rplS	-	2868790	2869137	CDS	chr	26.9255	127.45	3527.57	50S ribosomal protein L19; this protein is located at the 30S-50S ribosomal subunit interface and may play a role in the structure and function of the aminoacyl-tRNA binding site
STM14_1215	sulA	-	1120718	1121227	CDS	chr	26.703	57.4092	1570.65	SOS cell division inhibitor; suppressor of lon (SW:SULA_SALTY); inhibitor of cell division and FtsZ ring formation upon DNA damage/inhibition; HslVU and Lon involved in its turnover
STM14_5123	yjcB	-	4515079	4515360	CDS	chr	26.1439	4.01569	110.25	No definition line found
STM14_4037	rplM	-	3526710	3527138	CDS	chr	25.9807	134.305	3574.74	50S ribosomal protein L13; in Escherichia coli this protein is one of the earliest assembly proteins in the large subunit
STM14_4489	rpmG	-	3935730	3935897	CDS	chr	25.9676	329.822	8639.22	50S ribosomal protein L33; in Escherichia coli BM108, a mutation that results in lack of L33 synthesis had no effect on ribosome synthesis or function; there are paralogous genes in several bacterial genomes, and a CXXC motif for zinc binding and an upstream regulation region of the paralog lacking this motif that are regulated by zinc similar to other ribosomal proteins like L31; the proteins in…
STM14_5570		-	38915	39403	CDS	pSLT	25.9209	13.7562	355.761
STM14_0817	potE	-	762560	763879	CDS	chr	25.4635	1.77667	46.9824	putrescine transporter; catalyzes the uptake of putrescine via a proton symport mechanism, as well as the efflux of putrescine by a putrescine/ornithine antiport system
STM14_5276	priB	+	4643746	4644060	CDS	chr	24.8631	155.447	3980.29	primosomal replication protein N; binds single-stranded DNA at the primosome assembly site
STM14_4092	yhdV	+	3579521	3579742	CDS	chr	24.6779	13.7893	354.555	putative outer membrane lipoprotein
STM14_1159		+	1068915	1069121	CDS	chr	24.5158	0.670785	18.3773	hypothetical protein
STM14_4457		+	3905147	3906343	CDS	chr	24.1869	1.65269	41.7234	putative mandelate racemase; similar to Escherichia coli starvation-sensing protein (AAC74653.1); muconate lactonizing enzyme family
STM14_2749	rplY	+	2377986	2378270	CDS	chr	23.973	75.7031	1870.76	50S ribosomal protein L25; the Ctc family of proteins consists of two types, one that contains the N-terminal ribosomal protein L25 domain only which in Escherichia coli binds the 5S rRNA while a subset of proteins contain a C-terminal extension that is involved in the stress response
STM14_4138	rplV	-	3607019	3607351	CDS	chr	23.4347	186.509	4484.84	50S ribosomal protein L22; binds specifically to 23S rRNA during the early stages of 50S assembly; makes contact with all 6 domains of the 23S rRNA in the assembled 50S subunit and ribosome; mutations in this gene result in erythromycin resistance; located near peptidyl-transferase center
STM14_3397	emrR	+	2981356	2981886	CDS	chr	23.3639	14.2521	340.093	transcriptional repressor MprA; DNA-binding transcriptional repressor of microcin B17 synthesis and multidrug efflux; negative regulator of the multidrug operon emrAB
STM14_3210		-	2817069	2817302	CDS	chr	23.1997	11.4807	267.09	hypothetical protein
STM14_2464		-	2119348	2120337	CDS	chr	22.9321	0.961305	23.0404	hypothetical protein; similar to E.coli O157:H7; BAB35618 and CP-933O; AAG56170
STM14_2787	napG	-	2407269	2407964	CDS	chr	22.8975	1.07215	25.1421	quinol dehydrogenase periplasmic component; part of NapHG quinol dehydrogenase; couples electron transfer from ubiquinone-ubiquinol couple via NapC/B to NapA; secreted by twin arginine translocation pathway
STM14_0693	entC	+	656949	658124	CDS	chr	22.8765	1.6901	38.2461	isochorismate synthase; synthesizes isochorismate acid from chorismate
STM14_1331	dinI	-	1206358	1206603	CDS	chr	22.8249	46.3394	1089.25	DNA damage-inducible protein I; similar to Escherichia coli damage-inducible protein I (AAC74145.1); inhibits UmuD processing
STM14_4140	rplB	-	3607661	3608482	CDS	chr	22.7412	116.28	2709.4	50S ribosomal protein L2; one of the primary rRNA-binding proteins; required for association of the 30S and 50S subunits to form the 70S ribosome, for tRNA binding and peptide bond formation
STM14_4887	sbp	+	4287080	4288069	CDS	chr	22.4896	2.06002	48.9764	sulfate transporter subunit; sulfate-binding protein (SW:SUBI_SALTY); ABC superfamily binding protein
STM14_4030	nanA	-	3522015	3522908	CDS	chr	22.1915	6.62546	150.723	N-acetylneuraminate lyase; catalyzes the formation of pyruvate and N-acetylmannosamine from N-acetylneuraminic acid
STM14_4152	rpsL	-	3616193	3616567	CDS	chr	22.1831	177.574	4071.86	30S ribosomal protein S12; interacts with and stabilizes bases of the 16S rRNA that are involved in tRNA selection in the A site and with the mRNA backbone; located at the interface of the 30S and 50S subunits, it traverses the body of the 30S subunit contacting proteins on the other side; mutations in the S12 gene confer streptomycin resistance
STM14_5342	nrdG	-	4704801	4705265	CDS	chr	22.1662	5.428	123.076	anaerobic ribonucleotide reductase-activating protein; activates anaerobic ribonucleoside-triphosphate reductase under anaerobic conditions
STM14_5095	dinF	+	4473577	4474902	CDS	chr	22.1081	7.03821	157.492	DNA-damage-inducible SOS response protein; similar to Escherichia coli DNA-damage-inducible protein F (AAC77014.1); induced by UV and mitomycin C; SOS and lexA regulon
STM14_4137	rpsC	-	3606300	3607001	CDS	chr	22.1029	170.34	3858	30S ribosomal protein S3; forms a complex with S10 and S14; binds the lower part of the 30S subunit head and the mRNA in the complete ribosome to position it for translation
STM14_4131	rplE	-	3604018	3604557	CDS	chr	22.0696	400.444	9064.28	50S ribosomal protein L5; part of 50S and 5S/L5/L18/L25 subcomplex; contacts 5S rRNA and P site tRNA; forms a bridge to the 30S subunit in the ribosome by binding to S13
STM14_4135	rpmC	-	3605686	3605877	CDS	chr	21.7268	435.86	9740.1	50S ribosomal protein L29; one of the stabilizing components for the large ribosomal subunit
STM14_2788	napA	-	2407971	2410457	CDS	chr	21.6592	1.98835	44.2769	nitrate reductase; periplasmic; catalytic subunit; with NapBC catalyzes the reduction of nitrate to nitrite; NapAB receives electrons from NapC
STM14_0257	rpsB	+	255002	255727	CDS	chr	21.4511	214.636	4715.79	30S ribosomal protein S2; one of the last subunits in the assembly of the 30S subunit; absence of S2 does not inhibit assembly but results in an inactive subunit
STM14_4136	rplP	-	3605877	3606287	CDS	chr	21.4073	383.081	8416.98	50S ribosomal protein L16; located in the peptidyl transferase center and may be involved in peptidyl transferase activity; similar to archaeal L10e
STM14_4989	rplL	+	4378806	4379171	CDS	chr	21.3561	680.527	14831.6	50S ribosomal protein L7/L12; present in two forms; L12 is normal, while L7 is aminoacylated at the N-terminal serine; the only multicopy ribosomal protein; 4:1 ratio of L7/L12 per ribosome; two L12 dimers bind L10; critically important for translation efficiency and fidelity; stimulates GTPase activity of translation factors
STM14_4238	rtcB	-	3695261	3696478	CDS	chr	21.3235	19.9531	437.35	putative cytoplasmic protein
STM14_2134	narK	-	1873233	1874630	CDS	chr	21.233	1.7232	37.1686	nitrite extrusion protein; similar to Escherichia coli nitrite extrusion protein (AAC74307.1); MFS superfamily
STM14_5349	mgtA	+	4712521	4715229	CDS	chr	21.1522	2.20492	48.1173	Magnesium transporting ATPase, P-type 1 (EC 3.6.3.2)
STM14_3277	trmD	-	2869178	2869945	CDS	chr	20.994	142.427	3056.34	tRNA (guanine-N(1)-)-methyltransferase; methylates guanosine-37 in various tRNAs; uses S-adenosyl-L-methionine to transfer methyl group to tRNA
STM14_3930	garR	-	3434706	3435596	CDS	chr	20.6794	8.26474	176.467	tartronate semialdehyde reductase; catalyzes the reduction of tartronate semialdehyde to glycerate
STM14_0187		+	183433	183717	CDS	chr	20.5164	1.06266	22.0972	putative outer membrane protein
STM14_4492	dfp	+	3937210	3938433	CDS	chr	20.2881	8.98465	186.897	Phosphopantothenoylcysteine decarboxylase (EC 4.1.1.36) / Phosphopantothenoylcysteine synthetase (EC 6.3.2.5); Coenzyme A Biosynthesis, Coenzyme A Biosynthesis
STM14_2812	nrdA	+	2432953	2435238	CDS	chr	20.1998	37.7948	781.339	ribonucleotide-diphosphate reductase subunit alpha; Catalyzes the rate-limiting step in dNTP synthesis
STM14_2423	umuD	-	2092568	2092987	CDS	chr	20.1038	3.71012	78.0655	DNA polymerase V subunit UmuD; binds with UmuC protein to form functional DNA pol V (UmuD'2UmuC); involved in translesion polymerization
STM14_5343	nrdD	-	4705386	4707524	CDS	chr	19.8851	13.4953	275.097	anaerobic ribonucleoside triphosphate reductase; Catalyzes the reduction of nucleoside 5'-triphosphates to 2'-deoxynucleoside 5'-triphosphates
STM14_5582		+	50158	50379	CDS	pSLT	19.7561	1.50862	29.8149	hypothetical protein
STM14_4775	yigN	+	4189456	4190886	CDS	chr	19.4576	7.80307	155.419	DNA recombination protein RmuC; YigN; nuclease that may cleave DNA structures arising during the recombination of short-inverted repeats and thereby prevents the inversion of the internal sequence; transcription is induced by DNA-damaging agents such as nalidixic acid or mitomycin C in a LexA-dependent manner
STM14_4139	rpsS	-	3607366	3607644	CDS	chr	19.2901	235.005	4642.58	30S ribosomal protein S19; protein S19 forms a complex with S13 that binds strongly to the 16S ribosomal RNA
STM14_3416	recX	-	2994472	2995011	CDS	chr	19.1983	7.18296	141.5	regulatory protein RecX, putative
STM14_0811	ybfE	-	758318	758599	CDS	chr	19.1165	5.34867	106.22	LexA regulated protein; LexA-regulated
STM14_2482		+	2131783	2132352	CDS	chr	19.01	3.90211	76.4531	endodeoxyribonuclease; similar to CP-933O; AAG56113 and CP-933P; AAK16992 and CP-933M; AAG55458
STM14_4671	gidA	-	4095591	4097480	CDS	chr	18.9201	9.91939	192.334	tRNA uridine 5-carboxymethylaminomethyl modification enzyme GidA; GidA; glucose-inhibited cell division protein A; involved in the 5-carboxymethylaminomethyl modification (mnm(5)s(2)U) of the wobble uridine base in some tRNAs
STM14_4743		+	4163805	4164167	CDS	chr	18.7828	0.782915	14.8211	putative cytoplasmic protein
STM14_4657	glmU	-	4084746	4086116	CDS	chr	18.5495	41.0485	780.326	bifunctional N-acetylglucosamine-1-phosphate uridyltransferase/glucosamine-1-phosphate acetyltransferase; forms a homotrimer; catalyzes the acetylation of glucosamine-1-phosphate and uridylation of N-acetylglucosamine-1-phosphate to produce UDP-GlcNAc; function in cell wall synthesis
STM14_4134	rpsQ	-	3605432	3605686	CDS	chr	18.3528	352.852	6653.54	30S ribosomal protein S17; primary binding protein; helps mediate assembly; involved in translation fidelity
STM14_5578	samA	-	47344	47766	CDS	pSLT	18.1645	8.6213	157.669	SamB; mutagenesis by UV and mutagens; related to umuDC operon
STM14_5475	holD	+	4825102	4825539	CDS	chr	17.9957	10.222	186.492	DNA polymerase III subunit psi; with the chi subunit binds to single-strand binding (SSB) protein and acts as a bridge between the DnaX clamp loader complex and the SSB
STM14_0919	bioA	-	859135	860424	CDS	chr	17.9031	0.737708	14.1872	adenosylmethionine-8-amino-7-oxononanoate aminotransferase
STM14_4652	pstS	-	4077278	4078318	CDS	chr	17.6125	19.4871	351.758	phosphate transporter subunit; similar to Escherichia coli high-affinity phosphate-specific transport system; periplasmic phosphate-binding protein (AAC76751.1); ABC superfamily binding protein
STM14_3098	ndk	-	2711622	2712053	CDS	chr	17.5499	65.4987	1169.87	nucleoside diphosphate kinase; catalyzes the formation of nucleoside triphosphate from ATP and nucleoside diphosphate
STM14_4142	rplD	-	3608799	3609404	CDS	chr	17.5351	177.438	3187.58	50S ribosomal protein L4; L4 is important during the early stages of 50S assembly; it initially binds near the 5' end of the 23S rRNA
STM14_3995	yrbA	-	3490104	3490397	CDS	chr	17.4937	6.83869	119.773	putative transcriptional regulator; BolA family
STM14_4964	trmA	-	4360221	4361321	CDS	chr	17.4638	5.14424	92.633	tRNA (uracil-5-)-methyltransferase; catalyzes the formation of 5-methyl-uridine at position 54 in all tRNAs
STM14_3991	rplU	-	3486674	3486985	CDS	chr	17.3571	162.391	2907.87	50S ribosomal protein L21; similar to Escherichia coli 50S ribosomal subunit protein L21 (AAC76218.1)
STM14_4330		-	3786168	3787013	CDS	chr	17.0073	1.46608	29.3777	putative sugar kinase; similar to Escherichia coli putative kinase (AAC76399.1); ribokinase family
STM14_1388	ycfR	+	1255591	1255848	CDS	chr	16.6584	126.068	2156.61	putative outer membrane protein
STM14_3750	ansB	-	3284603	3285649	CDS	chr	16.6421	28.1536	478.305	L-asparaginase II; catalyzes the formation of aspartate from asparagine, periplasmic; regulated by cyclic AMP receptor protein (CRP) and also induced by anaerobiosis
STM14_4122	rpmJ_2	-	3599737	3599853	CDS	chr	16.6174	845.949	14268.4	50S ribosomal protein L36; smallest protein in the large subunit; similar to what is found with protein L31 and L33 several bacterial genomes contain paralogs which may be regulated by zinc; the protein from Thermus thermophilus has a zinc-binding motif and contains a bound zinc ion; the proteins in this group have the motif
STM14_4859		-	4265360	4265683	CDS	chr	16.3605	4.76033	80.1723	putative inner membrane protein
STM14_4331		-	3787077	3788054	CDS	chr	16.3354	4.81049	90.733	putative phosphosugar isomerase; similar to Escherichia coli putative transport protein (AAC76396.1)
STM14_4704		+	4129673	4130014	CDS	chr	16.2683	17.1513	287.165	putative cytoplasmic protein
STM14_4703		+	4129359	4129676	CDS	chr	16.2577	18.3418	306.288	putative cytoplasmic protein
STM14_4599	ibpB	-	4023070	4023498	CDS	chr	16.2376	62.1017	1033.99	heat shock chaperone IbpB; 16 kDa heat shock protein B; associates with aggregated proteins, together with ibpA, to stabilize and protect them from irreversible denaturation and extensive proteolysis during heat shock and oxidative stress; ATP-independent
STM14_0348		+	340786	341037	CDS	chr	16.0471	2.44148	41.8933	putative cytoplasmic protein
STM14_4083	fis	+	3570161	3570457	CDS	chr	15.8445	21.6797	346.68	DNA-binding protein Fis; Stimulates excision of phage lambda; affects Mu development; acts as an activator of rRNA and iRNA transcription
STM14_4571	uhpA	-	4004246	4004836	CDS	chr	15.5966	2.41134	39.3861	DNA-binding transcriptional activator UhpA; response regulator in two-component regulatory system wtih UhpB; phosphorylated UhpA is a positive activator uhpT, a hexose phosphates transporter
STM14_5577	samB	-	46070	47344	CDS	pSLT	15.495	4.17925	67.3161
STM14_3201		-	2813600	2814163	CDS	chr	15.4807	1.43056	20.8452	antirepressor-like protein; similar to antirepressor protein of phage P22
STM14_3002	cysP	-	2606977	2607993	CDS	chr	15.4685	3.51751	57.9772	thiosulfate transporter subunit; thiosulfate-binding protein precursor (SW:CYSP_SALTY); ABC superfamily binding protein
STM14_4467	yibD	-	3915046	3916080	CDS	chr	15.4205	1.48626	24.1243	glycosyl transferase; similar to Escherichia coli putative regulator (AAC76639.1)
STM14_4982	tuf_2	+	4374184	4375368	CDS	chr	15.2664	108.851	1687.66	elongation factor Tu; EF-Tu; promotes GTP-dependent binding of aminoacyl-tRNA to the A-site of ribosomes during protein biosynthesis; when the tRNA anticodon matches the mRNA codon, GTP hydrolysis results; the inactive EF-Tu-GDP leaves the ribosome and release of GDP is promoted by elongation factor Ts; many prokaryotes have two copies of the gene encoding EF-Tu
STM14_4241	rtcR	+	3698566	3700149	CDS	chr	15.1665	2.11416	33.2454	sigma N; similar to Escherichia coli putative 2-component regulator (AAC76447.1); sigma N; sigma 54-dependent regulator of rtcBA expression; EBP family
STM14_4846		-	4254073	4255002	CDS	chr	15.1136	3.55118	55.3334	putative acetyl esterase; similar to Escherichia coli putative lipase (AAC73578.1)
STM14_4454	yibK	+	3903283	3903756	CDS	chr	15.0392	4.51981	71.0565	putative tRNA/rRNA methyltransferase YibK; member of the SPOUT superfamily of RNA methyltransferases; no methyltransferase activity observed with certain tRNA substrates
STM14_4754	corA	+	4171866	4172816	CDS	chr	15.0083	20.9643	322.874	magnesium/nickel/cobalt transporter CorA; responsible for the influx of magnesium ions
STM14_2634	yegQ	+	2281237	2282598	CDS	chr	14.9381	2.93949	45.2963	putative protease
STM14_0478	queA	+	460253	461317	CDS	chr	14.8498	4.97231	75.8203	S-adenosylmethionine:tRNA ribosyltransferase-isomerase; Synthesizes oQ from preQ1 in a single S-adenosylmethionine-requiring step
STM14_4570	uhpB	-	4002744	4004246	CDS	chr	14.7444	1.8124	27.8915	sensory histidine kinase UhpB; Member of the two-component regulatory system UhpB/UhpA involved in the regulation of the uptake of hexose ph
STM14_2483		+	2132392	2132619	CDS	chr	14.7265	5.88491	89.6646	hypothetical protein
STM14_4555	nepI	-	3991077	3992270	CDS	chr	14.7234	1.66928	25.2029	ribonucleoside transporter; experimental results in Escherichia coli suggest that this gene encodes an inosine export protein; member of major facilitator superfamily; MFS
STM14_4912	glpK	-	4307927	4309435	CDS	chr	14.6992	21.8078	332.371	glycerol kinase; Converts glycerol and ADP to glycerol-3-phosphate and ADP
STM14_4637	yidC	+	4060118	4061764	CDS	chr	14.6749	33.5137	505.966	putative inner membrane protein translocase component YidC; functions to insert inner membrane proteins into the IM in Escherichia coli; interacts with transmembrane segments; functions in both Sec-dependent and -independent membrane insertion; similar to Oxa1p in mitochondria
STM14_4494	slmA	+	3938977	3939573	CDS	chr	14.5954	8.32913	124.598	nucleoid occlusion protein; FtsZ binding protein; synthetically lethal with a defect in the Min system; this protein is the first identified nucleoid occlusion factor which works along with the Min system to properly position the FtsZ ring assembly
STM14_4036	rpsI	-	3526302	3526694	CDS	chr	14.5562	244.339	3581.75	30S ribosomal protein S9; forms a direct contact with the tRNA during translation
STM14_1156		+	1067664	1067897	CDS	chr	14.458	13.7917	205.077	hypothetical protein
STM14_4123	secY	-	3599885	3601216	CDS	chr	14.3598	250.737	3680.97	preprotein translocase subunit SecY; forms heterotrimeric complex in the membrane; in bacteria the complex consists of SecY which forms the channel pore and SecE and SecG; the SecG subunit is not essential; in bacteria translocation is driven via the SecA ATPase
STM14_0926	uvrB	+	864774	866795	CDS	chr	14.1321	23.9854	346.069	excinuclease ABC subunit B; The UvrABC repair system catalyzes the recognition and processing of DNA lesions. The beta-hairpin of the Uvr-B subunit is inserted between the strands, where it probes for the presence of a lesion
STM14_1160		+	1069124	1069735	CDS	chr	14.1176	0.684241	10.2946	hypothetical protein
STM14_3797		+	3317158	3318570	CDS	chr	14.0776	5.32799	75.6313	glucuronate isomerase; catalyzes the interconversion of D-glucuronate to D-fructuronate or D-galacturonate to D-tagaturonate; functions in glucuronic and galacturonic metabolism
STM14_4141	rplW	-	3608500	3608802	CDS	chr	14.0675	399.128	5702.39	50S ribosomal protein L23; binds third domain of 23S rRNA and protein L29; part of exit tunnel
STM14_3892	yqjI	+	3398414	3399058	CDS	chr	14.0666	11.7867	171.278	putative transcriptional regulator
STM14_4911	glpX	-	4306805	4307815	CDS	chr	14.062	6.16509	89.222	Fructose-1,6-bisphosphatase, GlpX type (EC 3.1.3.11); Glycolysis and Gluconeogenesis
STM14_4680	rbsC	+	4107290	4108255	CDS	chr	13.943	4.77197	67.9495	ribose ABC transporter permease protein; functions to transport ribose at high affinity; forms a complex with RbsA2C2B
STM14_4752	uvrD	+	4169232	4171394	CDS	chr	13.8733	19.3502	276.639	DNA-dependent helicase II; unwinds DNA duplexes with 3' to 5' polarity with respect to the bound strand and initiates unwinding most effectively when a single-stranded region is present; involved in the post-incision events of nucleotide excision repair and methyl-directed mismatch repair.
STM14_4151	rpsG	-	3615627	3616097	CDS	chr	13.8512	148.611	2106.02	30S ribosomal protein S7; binds directly to 16S rRNA where it nucleates assembly of the head domain of the 30S subunit
STM14_4060	yhcR	-	3546812	3547015	CDS	chr	13.7994	6.26645	89.1006	hypothetical protein; membrane protein AaeX; the gene is a member of the aaeXAB operon
STM14_4987	rplA	+	4377118	4377822	CDS	chr	13.7434	253.797	3575.72	50S ribosomal protein L1; in Escherichia coli and Methanococcus, this protein autoregulates expression; the binding site in the mRNA mimics the binding site in the 23S rRNA
STM14_5473	rsmC	-	4823971	4824999	CDS	chr	13.6136	5.16897	71.8122	16S ribosomal RNA m2G1207 methyltransferase; 16S rRNA M2G1207 methyltransferase; one of many enzymes that modify bases of the ribosomal RNA; this enzyme methylates the G at position 1207 of the small ribosomal subunit
STM14_4239		-	3696823	3698376	CDS	chr	13.5231	35.9063	497.705	putative ribonucleoprotein related-protein
STM14_3278	rimM	-	2869990	2870538	CDS	chr	13.4189	147.528	2023.65	16S rRNA processing protein RimM; Ribosome biogenesis bacterial
STM14_4126	rpsE	-	3601845	3602348	CDS	chr	13.395	164.254	2252.97	30S ribosomal protein S5; located at the back of the 30S subunit body where it stabilizes the conformation of the head with respect to the body; contacts S4 and S8; with S4 and S12 plays a role in translational accuracy; mutations in this gene result in spectinomycin resistance
STM14_4663	atpA	-	4090127	4091668	CDS	chr	13.3879	147.841	2025.66	F0F1 ATP synthase subunit alpha; produces ATP from ADP in the presence of a proton gradient across the membrane; the alpha chain is a catalytic subunit
STM14_3361	tctC	+	2954825	2955802	CDS	chr	13.3779	5.91849	83.2034	tricarboxylic transport
STM14_2886		-	2505647	2506477	CDS	chr	13.2038	6.76002	92.0778	putative transketolase; similar to Escherichia coli transketolase 1 isozyme (AAC75972.1)
STM14_5478	prfC	+	4826721	4828310	CDS	chr	13.1837	9.47579	128.193	peptide chain release factor 3; stimulates the release of release factors 1 and 2 from the ribosome after hydrolysis of the ester bond in peptidyl-tRNA has occurred; GDP/GTP-binding protein
STM14_4860	azlC	-	4265683	4266342	CDS	chr	13.1351	5.40237	73.3462	putative branched-chain amino acid permease
STM14_3570	gudT	-	3133047	3134405	CDS	chr	13.1071	1.92845	25.31	putative D-glucarate permease; similar to Escherichia coli putative transport protein (AAC75831.1); MFS family
STM14_4306	yhhP	-	3760207	3760542	CDS	chr	13.0919	8.66428	116.345	tRNA 5-methylaminomethyl-2-thiouridine synthase TusA; mnm5U34 biosynthesis bacteria
STM14_5398	yeeN	-	4765498	4766214	CDS	chr	12.9978	33.4664	447.141	conserved hypothetical protein TIGR01033
STM14_4742		+	4163278	4163793	CDS	chr	12.9582	1.22566	16.8103	putative inner membrane protein
STM14_1604		-	1410051	1411442	CDS	chr	12.5278	7.60078	98.591	kinase/transporter-like protein; similar to Escherichia coli part of a kinase (AAC74799.1)
STM14_3125		+	2736936	2737814	CDS	chr	12.5225	0.835712	11.4996	putative hydrolase; similar to Escherichia coli putative enzyme (AAC75587.1)
STM14_4394	yiaD	+	3846497	3847159	CDS	chr	12.3884	10.7142	138.711	putative outer membrane lipoprotein; similar to Escherichia coli putative outer membrane protein (AAC76576.1)
STM14_5278	rplI	+	4644334	4644783	CDS	chr	12.3339	141.482	1763.13	50S ribosomal protein L9; in Escherichia coli this protein is wrapped around the base of the L1 stalk
STM14_3224		+	2824789	2827716	CDS	chr	12.3235	0.777583	10.246	exodeoxyribonuclease VIII-like protein; similar to exodeoxyribonuclease VIII (gi|7467238)
STM14_4575		+	4008528	4009313	CDS	chr	12.2791	2.98512	37.4103	putative regulatory protein; similar to Escherichia coli transcriptional repressor for deo operon, tsx, nupG (AAC73927.1); DeoR family
STM14_4651	pstC	-	4076183	4077142	CDS	chr	12.2447	11.0546	140.927	phosphate transporter permease subunit; part of the ATP-dependent phosphate uptake system PstABCS responsible for inorganic phosphate (Pi) uptake under Pi starvation conditions
STM14_2887	ulaA_2	-	2506474	2507865	CDS	chr	12.2192	5.39101	67.6384	ascorbate-specific PTS system enzyme IIC; membrane component; functions with enzymes IIB (sgaB; ulaB) and IIA (sgaA; ulaC) enzyme I and HPr for anaerobic utilization and uptake of L-ascorbate; sgaTBA are regulated by yifQ as well as Crp and Fnr
STM14_1363	yceD	+	1233436	1233957	CDS	chr	12.2189	140.822	1758.49	hypothetical protein; hypothetical protein in rne-rpmF intergenic region (G30K) (SW:YCED_SALTY)
STM14_3539	cysD	-	3094628	3095536	CDS	chr	12.0641	0.941297	12.3466	sulfate adenylyltransferase subunit 2; with CysN catalyzes the formation of adenylylsulfate from sulfate and ATP
STM14_0300	dkgB	+	295769	296572	CDS	chr	11.8849	2.4784	30.5578
STM14_4569	uhpC	-	4001406	4002734	CDS	chr	11.7682	1.11599	13.5641	regulatory protein UhpC; membrane protein regulates uhpT expression
STM14_4848		+	4255532	4255822	CDS	chr	11.6692	14.4078	169.431	putative regulatory protein; merR family
STM14_1931	ydcX	-	1696239	1696412	CDS	chr	11.5705	14.0891	162.868	putative inner membrane protein
STM14_0678		+	639710	640051	CDS	chr	11.5364	24.8112	286.323	putative regulatory protein; resistance against oxidative stress protein A (gi|9885772)
STM14_3962	deaD	-	3459369	3461258	CDS	chr	11.5363	54.0101	634.211	ATP-dependent RNA helicase DeaD; participates in the assembly of the large subunit of the ribosome; plays a key role in optimal cell growth at low temperature and is required for normal cell division
STM14_4766	yigM	+	4181464	4182363	CDS	chr	11.534	3.31067	39.2958	putative transport protein
STM14_2814	yfaE	+	2436481	2436735	CDS	chr	11.5063	69.7401	809.771	2Fe-2S ferredoxin YfaE; plays a role in maintenance and possibly the biosynthesis of diferric-tyrosyl radical cofactor, essential for nucleotide reduction catalyzed by ribonucleotide reductases
STM14_2785	napB	-	2405848	2406297	CDS	chr	11.4792	2.3425	27.2679	diheme cytochrome c550; small subunit of periplasmic nitrate reductase; receives electrons from the membrane-bound NapC and passes them to NapA
STM14_3891	yqjH	-	3397412	3398179	CDS	chr	11.458	3.61921	43.0544	putative transporter
STM14_2622	yegD	+	2264044	2265396	CDS	chr	11.3321	2.0523	23.8335	putative chaperone; similar to Escherichia coli putative heat shock protein (AAC75130.1); Hsp70/DnaK
STM14_0369	dinP	+	358485	359540	CDS	chr	11.3024	15.581	182.463	DNA polymerase IV; involved in translesion DNA polymerization with beta clamp of polymerase III; belongs to Y family of polymerases; does not contain proofreading function
STM14_4765	yigL	+	4180583	4181383	CDS	chr	11.2724	12.893	149.551	putative sugar phosphatase; purine and pyrimidine nucleotides are secondary substrates; yigL expression is regulated by heat shock, osmotic shock and starvation of glucose, phosphate or ammonium
STM14_4672	mioC	-	4097859	4098302	CDS	chr	11.2227	37.3906	440.114	flavodoxin; An electron-transfer protein; flavodoxin binds one FMN molecule, which serves as a redox-active prosthetic group
STM14_2888		-	2507886	2508158	CDS	chr	11.193	3.16143	34.3462	putative cytoplasmic protein
STM14_5112	uvrA	-	4486755	4489580	CDS	chr	11.1616	13.7385	156.727	excinuclease ABC subunit A; The UvrABC repair system catalyzes the recognition and processing of DNA lesions. UvrA is an ATPase and a DNA-binding protein. A damage recognition complex composed of 2 uvrA and 2 uvrB subunits scans DNA for abnormalities. When the presence of a lesion has been verified by uvrB, the uvrA molecules dissociate
STM14_5085	malE	-	4462870	4464060	CDS	chr	11.0786	2.60247	29.9881	maltose ABC transporter periplasmic protein; functions in the MalKFGE ABC transporter complex to transport maltose into the cell by using ATP hydrolysis
STM14_3424	slrB	+	3000086	3000448	CDS	chr	11.0488	1.0528	12.259	glucitol/sorbitol-specific PTS system component IIA; phosphoenolpyruvate-dependent sugar phosphotransferase system; catalyzes the phosphorylation of incoming sugar substrates concomitant with their translocation across the cell membrane; IIB is phosphorylated by IIA and then transfers the phosphoryl group to the sugar; IIC forms the translocation channel
STM14_0495	nusB	+	472220	472639	CDS	chr	11.0089	123.178	1387.63	transcription antitermination protein NusB; Regulates rRNA biosynthesis by transcriptional antitermination
STM14_4124	rplO	-	3601224	3601658	CDS	chr	10.9022	204.306	2281.89	50S ribosomal protein L15; late assembly protein
STM14_3362		+	2955817	2956248	CDS	chr	10.8708	4.64203	53.3651	tricarboxylic transport
STM14_3509	pphB	+	3069008	3069664	CDS	chr	10.8511	2.3952	26.7879	serine/threonine-specific protein phosphatase 2; similar to Escherichia coli protein phosphatase 2 (AAC75776.1)
STM14_0258	tsf	+	255913	256836	CDS	chr	10.8248	164.5	1806.36	translation elongation factor Ts
STM14_2813	nrdB	+	2435351	2436481	CDS	chr	10.7727	34.1635	377.545	ribonucleotide-diphosphate reductase subunit beta; B2 or R2 protein; type 1a enzyme; catalyzes the rate-limiting step in dNTP synthesis; converts nucleotides to deoxynucleotides; forms a homodimer and then a multimeric complex with NrdA
STM14_4402		-	3851900	3852166	CDS	chr	10.7417	28.4825	315.317	putative cytoplasmic protein
STM14_3737	endA	+	3274526	3275233	CDS	chr	10.707	1.76736	19.6793	DNA-specific endonuclease I; similar to Escherichia coli DNA-specific endonuclease I (AAC75982.1)
STM14_5537	orf7	-	7568	7918	CDS	pSLT	10.624	7.67126	84.1673	hypothetical protein
STM14_953	dinG	+	888210	890354	CDS	chr	10.6081	13.6227	147.964	ATP-dependent DNA helicase DinG; helicase involved in DNA repair and perhaps also replication
STM14_4774	udp	+	4188555	4189316	CDS	chr	10.5785	56.1377	605.612	uridine phosphorylase; catalyzes the reversible phosphorylytic cleavage of uridine and deoxyuridine to uracil and ribose- or deoxyribose-1-phosphate; involved in the pyrimidine salvage pathway
STM14_3399	emrA	+	2982013	2983185	CDS	chr	10.5678	12.6785	137.812	multidrug resistance secretion protein; similar to Escherichia coli multidrug resistance secretion protein (AAC75732.1)
STM14_4660	atpC	-	4087364	4087783	CDS	chr	10.5304	243.386	2588.48	F0F1 ATP synthase subunit epsilon; part of catalytic core of ATP synthase; alpha(3)beta(3)gamma(1)delta(1)epsilon(1); involved in producing ATP from ADP in the presence of the proton motive force across the membrane
STM14_5624			86468	86866	CDS	pSLT	10.3326	87.9586	936.757	conjugative transfer protein
STM14_2463		-	2118714	2119337	CDS	chr	10.2384	2.33839	25.8706	hypothetical protein
STM14_3213		-	2818997	2819692	CDS	chr	10.1925	1.15691	12.5878	phage replication protein P
STM14_4706	ilvC	+	4131068	4132543	CDS	chr	10.1917	10.7619	113.432	ketol-acid reductoisomerase; catalyzes the formation of (R)-2,3-dihydroxy-3-methylbutanoate from (S)-2-hydroxy-2-methyl-3-oxobutanoate in valine and isoleucine biosynthesis
STM14_5476	rimI	+	4825484	4825930	CDS	chr	10.1754	8.97624	94.5085	Ribosomal-protein-S18p-alanine acetyltransferase (EC 2.3.1.-); Ribosome biogenesis bacterial, Bacterial RNA-metabolizing Zn-dependent hydrolases, Conserved gene cluster associated with Met-tRNA formyltransferase
STM14_0494	ribH	+	471729	472199	CDS	chr	10.1174	75.5188	774.408	6,7-dimethyl-8-ribityllumazine synthase
STM14_3001	cysU	-	2606144	2606977	CDS	chr	9.92084	2.26081	24.0545	sulfate/thiosulfate transporter subunit; similar to Escherichia coli sulfate, thiosulfate transport system permease T protein (AAC75477.1); ABC superfamily membrane protein
STM14_2786	napH	-	2406413	2407282	CDS	chr	9.91981	3.00472	30.5189	quinol dehydrogenase membrane component; part of NapHG quinol dehydrogenase; couples electron transfer from ubiquinone-ubiquinol couple via NapC/B to NapA
STM14_3000	cysW	-	2605269	2606144	CDS	chr	9.83822	3.17951	32.4608	sulfate/thiosulfate transporter permease subunit; Part of the ABC transporter complex cysAWTP involved in sulfate/thiosulfate import
STM14_5571	tlpA	+	39662	40777	CDS	pSLT	9.83489	14.6741	147.889
STM14_5005	thiC	-	4394072	4395967	CDS	chr	9.7468	2.7702	28.3435	thiamine biosynthesis protein ThiC; required for the synthesis of the hydromethylpyrimidine moiety of thiamine
STM14_4673	asnC	-	4098392	4098850	CDS	chr	9.74411	10.7672	106.816	DNA-binding transcriptional regulator AsnC; transcriptional repressor of asnA which codes for aspartate-ammonia ligase
STM14_4707	ppiC	-	4132635	4132916	CDS	chr	9.72938	33.8268	339.866	peptidyl-prolyl cis-trans isomerase C; similar to Escherichia coli peptidyl-prolyl cis-trans isomerase C; rotamase C (AAC76780.1)
STM14_4488	mutM	-	3934823	3935632	CDS	chr	9.71969	5.62895	55.7793	formamidopyrimidine-DNA glycosylase; Involved in base excision repair of DNA damaged by oxidation or by mutagenic agents. Acts as DNA glycosylase that recognizes and removes damaged bases
STM14_3760	nupG	+	3290577	3290807	CDS	chr	9.71623	25.067	248.684	pseudogene; similar to Escherichia coli transport of nucleosides, permease protein (AAC76001.1); MFS family
STM14_4230	gntT	+	3684288	3685604	CDS	chr	9.69233	2.49626	25.4482	high-affinity gluconate permease; similar to Escherichia coli high-affinity transport of gluconate/gluconate permease (AAC76440.1); GntP family; GNT I system
STM14_5114	ssb	+	4489828	4490358	CDS	chr	9.63274	122.944	1215.13	single-strand DNA-binding protein; binds to single stranded DNA and PriA helcase facilitate replication restart
STM14_4618	torS	+	4040144	4042879	CDS	chr	9.6152	3.31772	33.1469	hybrid sensory histidine kinase TorS; Member of the two-component regulatory system torS/torR involved in the anaerobic utilization of trimethylamine-N-oxide
STM14_3212		-	2818285	2818983	CDS	chr	9.61179	1.54109	15.7681	Eaa1
STM14_3385	traE	+	2971389	2971820	CDS	chr	9.57091	1.11282	10.7719	putative cytoplasmic protein
STM14_4150	fusA	-	3613416	3615530	CDS	chr	9.56836	192.821	1886.52	elongation factor G; EF-G; promotes GTP-dependent translocation of the ribosome during translation; many organisms have multiple copies of this gene
STM14_4918	menA	-	4311739	4312668	CDS	chr	9.55294	5.50888	54.2736	1,4-dihydroxy-2-naphthoate octaprenyltransferase; catalyzes the formation of dimethylmenaquinone from 1,4-dihydroxy-2-naphthoate and octaprenyl diphosphate
STM14_0685	ybdZ	+	645941	646159	CDS	chr	9.5177	2.95526	29.5809	putative cytoplasmic protein
STM14_3736	sprT	+	3273976	3274431	CDS	chr	9.5087	2.87056	28.2838	hypothetical protein
STM14_4114		-	3595496	3595765	CDS	chr	9.33358	57.5355	567.798	putative cytoplasmic protein
STM14_3966	rpsO	-	3464808	3465077	CDS	chr	9.24681	290.371	2730.49	30S ribosomal protein S15; primary rRNA binding protein; helps nucleate assembly of 30S; binds directly to the 16S rRNA and an intersubunit bridge to the 23S rRNA; autoregulates translation through interactions with the mRNA leader sequence
STM14_4121	rpsM	-	3599234	3599590	CDS	chr	9.23554	259.386	2440.85	30S ribosomal protein S13; located at the top of the head of the 30S subunit, it contacts several helices of the 16S rRNA; makes contact with the large subunit via RNA-protein interactions and via protein-protein interactions with L5; contacts P-site tRNA
STM14_3749	yggM	-	3283463	3284470	CDS	chr	9.21366	4.38693	41.5311	putative periplasmic protein; similar to Escherichia coli putative alpha helix chain (AAC75993.1)
STM14_1446		+	1300963	1301523	CDS	chr	9.08731	6.23234	58.6074	putative bacteriophage protein
STM14_2999	cysA	-	2604182	2605279	CDS	chr	9.08555	3.30171	32.0252	sulfate/thiosulfate transporter subunit; sulfate transport atp-binding protein CYSA (SW:CYSA_SALTY); ABC superfamily ATP-binding protein; chromate resistance
STM14_2216	yebN	+	1943549	1944115	CDS	chr	9.08094	3.21636	30.321	putative YebN family transport protein
STM14_4317	yhiN	-	3770767	3771963	CDS	chr	9.03299	7.95553	74.0534	putative periplasmic protein
STM14_4491	radC	-	3936372	3937037	CDS	chr	9.03202	9.43514	87.2723	DNA repair protein RadC; Involved in DNA double-strand break repair and recombination. Promotes the annealing of complementary single-stranded DNA and by simulation of RAD51 recombinase
STM14_5551	ccdB	+	20315	20620	CDS	pSLT	9.0144	79.3249	732.983	toxin addiction system: antidote
STM14_4783	rfaH	-	4196615	4197103	CDS	chr	8.96396	17.5361	162.054	transcriptional activator RfaH, putative
STM14_4763	rhtB	-	4178820	4179440	CDS	chr	8.92265	1.8405	16.773	homoserine/homoserine lactone efflux protein
STM14_1109	cmk	+	1023353	1024036	CDS	chr	8.92223	28.3345	258.63	cytidylate kinase; Catalyzes the formation of (d)CDP from ATP and (d)CMP
STM14_0630	ybcI	-	602509	603054	CDS	chr	8.90891	1.98692	17.2141	putative membrane-bound metal-dependent hydrolase
STM14_5553		+	20909	21430	CDS	pSLT	8.87176	38.2186	351.435	putative cytoplasmic protein
STM14_4125	rpmD	-	3601662	3601841	CDS	chr	8.87129	245.636	2235.8	50S ribosomal protein L30; L30 binds domain II of the 23S rRNA and the 5S rRNA; similar to eukaryotic protein L7
STM14_5283	ytfE	-	4649199	4649861	CDS	chr	8.82186	2.55139	23.3847	cell morphogenesis/cell wall metabolism regulator; Involved in anaerobic NO protection and iron metabolism
STM14_4127	rplR	-	3602363	3602716	CDS	chr	8.80485	252.834	2268.47	50S ribosomal protein L18; binds 5S rRNA along with protein L5 and L25
STM14_5441		+	4798482	4798769	CDS	chr	8.79804	38.2525	344.424	putative inner membrane protein
STM14_5625			86866	87093	CDS	pSLT	8.7348	107.653	946.868	MvpA-like protein; similar to Shigella flexneri mvpA
STM14_2281	holE	+	1981459	1981689	CDS	chr	8.72021	8.00339	72.0028	DNA polymerase III subunit theta; similar to Escherichia coli DNA polymerase III theta subunit (AAC74912.1)
STM14_0480	tgt	+	461514	462641	CDS	chr	8.68099	19.1589	170.646	queuine tRNA-ribosyltransferase; Exchanges the guanine residue with 7-aminomethyl-7-deazaguanine in tRNAs with GU(N) anticodons (tRNA-Asp, -Asn, -His and -Tyr)
STM14_4295	rpoH	-	3749625	3750479	CDS	chr	8.66767	203.081	1790.36	RNA polymerase factor sigma-32; binds with the catalytic core of RNA polymerase to produce the holoenzyme; this sigma factor is responsible for the expression of heat shock promoters
STM14_4679	rbsA	+	4105779	4107284	CDS	chr	8.64959	2.35924	21.126	Ribose ABC transport system, ATP-binding protein RbsA (TC 3.A.1.2.1); D-ribose utilization
STM14_0116	hepA	-	110714	113620	CDS	chr	8.64706	7.68221	67.907	ATP-dependent helicase HepA; transcription regulator that activates transcription by stimulating RNA polymerase (RNAP) recycling in case of stress conditions such as supercoiled DNA or high salt concentrations. Probably acts by releasing the RNAP, when it is trapped or immobilized on tightly supercoiled DNA
STM14_0185	lpdA	+	181720	183144	CDS	chr	8.62854	135.555	1196.22	dihydrolipoamide dehydrogenase; E3 component of pyruvate and 2-oxoglutarate dehydrogenase complex; catalyzes the oxidation of dihydrolipoamide to lipoamide
STM14_0198	speE	-	195721	196581	CDS	chr	8.62198	11.6633	102.068	spermidine synthase; catalyzes the formation of spermidine from putrescine and S-adenosylmethioninamine
STM14_5087	lamB	+	4465620	4466978	CDS	chr	8.62173	1.58265	14.1486	maltoporin; porin involved in the transport of maltose and maltodextrins
STM14_3225		+	2827727	2828836	CDS	chr	8.56907	1.05266	10.4503	enterohemolysin 1-like protein; similar to enterohemolysin 1 in Escherichia coli; hypothetical protein AAC26069.1 (gi|7467267)
STM14_5159	phnA	-	4543709	4544044	CDS	chr	8.54928	32.9088	289.267	hypothetical protein; involved in phosphonate metabolism
STM14_5214	efp	+	4592441	4593007	CDS	chr	8.54168	39.4678	345.565	elongation factor P; Involved in peptide bond synthesis; alters the affinity of the ribosome for aminoacyl-tRNA
STM14_4128	rplF	-	3602726	3603259	CDS	chr	8.5383	299.815	2607.52	50S ribosomal protein L6; ribosomal protein L6 appears to have arisen as a result of an ancient gene duplication as based on structural comparison of the Bacillus stearothermophilus protein; RNA-binding appears to be in the C-terminal domain; mutations in the L6 gene confer resistance to aminoglycoside antibiotics such as gentamicin and these occur in truncations of the C-terminal domain; it has …
STM14_4661	atpD	-	4087804	4089186	CDS	chr	8.51504	102.54	893.832	F0F1 ATP synthase subunit beta; Produces ATP from ADP in the presence of a proton gradient across the membrane. The beta chain is a regulatory subunit
STM14_2784	napC	-	2405236	2405838	CDS	chr	8.50345	1.84525	16.3763	cytochrome c-type protein NapC; with NapABDFGH functions as a nitrate reductase; NapC functions as an electron shuttle between NapAB and NapGH or quinone
STM14_3990	rpmA	-	3486397	3486654	CDS	chr	8.47538	100.086	873.598	50S ribosomal protein L27; involved in the peptidyltransferase reaction during translation
STM14_3569	ygcY	-	3131710	3133050	CDS	chr	8.467	2.82165	24.5277	putative D-glucarate dehydratase; similar to Escherichia coli putative glucarate dehydratase (AAC75830.1)
STM14_3562		-	3121988	3122284	CDS	chr	8.33044	40.0361	340.025	hypothetical protein
STM14_4265	gntK	-	3725194	3725727	CDS	chr	8.2833	1.15821	10.1322	Gluconokinase (EC 2.7.1.12); Entner-Doudoroff Pathway, D-gluconate and ketogluconates metabolism
STM14_4285	yhhV	-	3741999	3742220	CDS	chr	8.23936	41.4718	341.668	putative cytoplasmic protein; hypothetical protein in livF 5'region (SW:YHHV_SALTY)
STM14_4118	rpoA	-	3597159	3598148	CDS	chr	8.17753	267.181	2223.23	DNA-directed RNA polymerase subunit alpha; catalyzes the transcription of DNA into RNA using the four ribonucleoside triphosphates as substrates. Dimerization of the alpha subunit is the first step in the sequential assembly of subunits to form the holoenzyme
STM14_4377		-	3831669	3832793	CDS	chr	8.14879	1.94072	16.4002	hypothetical protein; contains putative PQQ enzyme repeat
STM14_5538	pefI	-	7903	8115	CDS	pSLT	8.08594	12.3042	103.102	conserved hypothetical protein
STM14_3984	greA	-	3481825	3482301	CDS	chr	8.07131	79.7349	663.811	transcription elongation factor GreA; necessary for efficient RNA polymerase transcription elongation past template-encoded arresting sites; arresting sites in DNA have the property of trapping a certain fraction of elongating RNA polymerases that pass through, resulting in locked ternary complexes. Cleavage of the nascent transcript by cleavage factors such as GreA or GreB allows the resumption …
STM14_4710	rep	+	4133454	4135478	CDS	chr	8.06541	7.43447	61.8099	ATP-dependent DNA helicase Rep; single-stranded DNA-dependent ATPase; initiates unwinding at a nick in the DNA; involved in DNA replication
STM14_3852	mdaB	+	3361162	3361743	CDS	chr	8.06518	5.74047	47.8582	NADPH-specific quinone oxidoreductase; similar to Escherichia coli modulator of drug activity B (AAC76064.1); drug modulator
STM14_4790	pepQ	+	4205380	4206711	CDS	chr	8.05777	22.0143	181.758	proline dipeptidase; catalyzes the hydrolysis of dipeptides with a proline at the C-terminal; also catalyzes the low efficiency hydrolysis of organophosphate di- and tri-esters
STM14_4847		+	4255220	4255531	CDS	chr	8.04749	21.4289	173.366	hypothetical protein
STM14_3223		+	2824375	2824662	CDS	chr	8.03888	17.3389	146.13	hypothetical protein
STM14_2475		+	2127428	2127961	CDS	chr	8.03851	115.136	937.083	hypothetical protein; similar to E. coli 16.5Kda INTC-DSDC and Xylella fastidiosa; XF1650
STM14_2917	usg	-	2532826	2533839	CDS	chr	8.0258	14.108	116.157	putative semialdehyde dehydrogenase; similar to Escherichia coli putative PTS system enzyme II A component (AAC75379.1)
STM14_3216		-	2820999	2821241	CDS	chr	8.0044	14.6814	122.883	conserved hypothetical protein; similar to hypothetical protein Salentericaenterica_18455 [Weltevreden str. HI_N05-537]
STM14_4493	dut	+	3938411	3938869	CDS	chr	7.94748	24.8952	202.542	Deoxyuridine 5&#39;-triphosphate nucleotidohydrolase (EC 3.6.1.23); Nudix proteins (nucleoside triphosphate hydrolases), Housecleaning nucleoside triphosphate pyrophosphatases
STM14_2484		+	2132756	2133610	CDS	chr	7.85993	3.67408	29.6922	integrase protein; similar to CP-933U; AAG57039 and CP-933M; AAG55457
STM14_4762	rhtC	+	4178160	4178780	CDS	chr	7.83885	12.5143	101.476	threonine efflux system; RhtB family
STM14_4236		-	3693869	3694129	CDS	chr	7.82423	241.426	1931.18	putative DNA-damage-inducibile protein; similar to Escherichia coli damage-inducible protein J (AAC73330.1)
STM14_2885		-	2504701	2505654	CDS	chr	7.81796	22.3791	180.031	transketolase, C-terminal subunit
STM14_4632	dnaA	-	4057317	4058717	CDS	chr	7.81762	32.8514	267.128	chromosomal replication initiation protein; binds to the dnaA-box as an ATP-bound complex at the origin of replication during the initiation of chromosomal replication; can also affect transcription of multiple genes including itself.
STM14_4237	rtcA	-	3694238	3695257	CDS	chr	7.77571	17.6245	140.256	RNA 3'-terminal-phosphate cyclase; catalyzes the conversion of terminal3'-phosphate of RNA to the 2',3'-cyclicphosphodiester
STM14_3929	garK	-	3433463	3434608	CDS	chr	7.74245	4.14045	33.0534	glycerate kinase I
STM14_5585		+	52681	53115	CDS	pSLT	7.74083	2.07655	16.7545
STM14_3400	emrB	+	2983202	2984740	CDS	chr	7.70384	4.20278	33.61	putative multidrug transport protein; similar to Escherichia coli multidrug resistance; probably membrane translocase (AAC75733.1); MFS family
STM14_3214		-	2819689	2820573	CDS	chr	7.70335	2.29864	18.7365	phage replication protein O
STM14_0489	tsx	-	468230	469093	CDS	chr	7.69421	14.903	118.512	nucleoside channel; nucleoside-specific channel-forming protein TSX precursor (SW:TSX_SALTY); receptor of phage T6 and colicin K
STM14_0250	cdaR	+	246776	247933	CDS	chr	7.68422	4.36664	34.4892	carbohydrate diacid transcriptional activator CdaR; regulates the expression of the operons for the enzymes involved in galactarate, glucarate and glycerate utilization
STM14_2735	yeiU	+	2364078	2364797	CDS	chr	7.67671	18.5221	145.95	putative permease
STM14_1278	putA	-	1165941	1169903	CDS	chr	7.64754	6.61498	51.9737	Transcriptional repressor of PutA and PutP / Proline dehydrogenase (EC 1.5.99.8) (Proline oxidase) / Delta-1-pyrroline-5-carboxylate dehydrogenase (EC 1.5.1.12); Proline, 4-hydroxyproline uptake and utilization, Proline, 4-hydroxyproline uptake and utilization, Proline, 4-hydroxyproline uptake and utilization, Respiratory dehydrogenases 1, Arginine and Ornithine Degradation
STM14_0694	entE	+	658134	659744	CDS	chr	7.63584	1.61185	13.1188	enterobactin synthase subunit E; bifunctional 2,3-dihydroxybenzoate-AMP ligase/S-dihydroxybenzoyltransferase; activates the carboxylate group of 2,3-dihydroxy-benzoate forming (2,3-dihydroxybenzoyl)adenylate then catalyzes the acylation of holo-entB with 2,3-dihydroxy-benzoate adenylate
STM14_3755	mutY	+	3287807	3288859	CDS	chr	7.63532	5.21787	41.0742	adenine DNA glycosylase; A/G-specific adenine glycosylase (SW:MUTY_SALTY)
STM14_5284	ytfF	-	4649964	4650929	CDS	chr	7.58625	6.9599	53.87	putative cationic amino acid transporter; similar to Escherichia coli putative transmembrane subunit (AAC77167.1)
STM14_5572		+	40770	41279	CDS	pSLT	7.58562	16.1465	125.898
STM14_4757	rarD	-	4173754	4174638	CDS	chr	7.58002	6.22017	48.8462	chloramphenicol resistance
STM14_4541	yicL	+	3979384	3980286	CDS	chr	7.57519	7.72767	60.3099	Uncharacterized inner membrane transporter yicL
STM14_4822	typA	+	4230968	4232791	CDS	chr	7.5702	45.505	354.109	GTP-binding protein; similar to Escherichia coli putative GTP-binding factor (AAC76868.1)
STM14_3993	nlp	+	3488446	3488733	CDS	chr	7.53923	2.43306	19.4363	DNA-binding transcriptional regulator Nlp; activator of maltose metabolism genes
STM14_5591	psiA	+	57727	58464	CDS	pSLT	7.53458	2.30967	18.1471	Plasmid SOS inhibition
STM14_4129	rpsH	-	3603272	3603664	CDS	chr	7.5305	369.235	2828.82	30S ribosomal protein S8; binds directly to 16S rRNA central domain where it helps coordinate assembly of the platform of the 30S subunit
STM14_3228		-	2829421	2830650	CDS	chr	7.50697	2.45182	18.8869	integrase-like protein; similar to integrase in phage (gi|7467280)
STM14_4401		-	3851427	3851912	CDS	chr	7.48552	15.7037	121.821	putative acetyltransferase
STM14_2136	narX	+	1874971	1876767	CDS	chr	7.44461	7.03829	54.0192	nitrate/nitrite sensor protein NarX; similar to Escherichia coli nitrate/nitrate sensor histidine protein kinase acts on NarL regulator (AAC74306.1); in two component regulatory system; senses nitrate/nitrite; regulates anaerobic respiration and fermentation
STM14_4603	yidR	-	4024665	4025891	CDS	chr	7.41495	6.28696	48.5309	putative cytoplasmic protein
STM14_1158		+	1068313	1068915	CDS	chr	7.36942	9.88233	74.9798	hypothetical protein
STM14_4662	atpG	-	4089213	4090076	CDS	chr	7.34183	134.661	1013.48	F0F1 ATP synthase subunit gamma; Produces ATP from ADP in the presence of a proton gradient across the membrane. The gamma chain is a regulatory subunit
STM14_4941	ptsA	-	4338076	4340577	CDS	chr	7.31669	6.25962	46.9925	PEP-protein phosphotransferase; similar to Escherichia coli PEP-protein phosphotransferase system enzyme I (AAC76929.1); general PTS family; enzyme I
STM14_4682	rbsK	+	4109304	4110233	CDS	chr	7.31102	22.7725	173.303	ribokinase; catalyzes the formation of D-ribose 5-phosphate from ribose
STM14_4667	atpB	-	4093045	4093860	CDS	chr	7.30662	87.7217	662.065	F0F1 ATP synthase subunit A; Produces ATP from ADP in the presence of a proton gradient across the membrane. Subunit A is part of the membrane proton channel F0
STM14_4653		-	4078485	4079858	CDS	chr	7.29367	2.04093	15.3026	putative phosphotransferase system fructose-specific component IIB; similar to Escherichia coli PTS system; fructose-specific transport protein (AAC75228.1)
STM14_3589	fucP	+	3146681	3147997	CDS	chr	7.2845	1.53287	11.5975	pseudogene; frameshift; fucose permease
STM14_5191		+	4575390	4575683	CDS	chr	7.24899	27.7168	208.625	hypothetical protein; CopG family; putative helix-turn-helix protein
STM14_4082	yhdG	+	3569170	3570135	CDS	chr	7.24461	33.3782	247.491	tRNA-dihydrouridine synthase B; putative TIM-barrel enzyme; hypothetical 35.9 kDa protein in pmrA-fis intergenic region (SW:YHDG_SALTY)
STM14_5215	ecnA	+	4593029	4593202	CDS	chr	7.24363	12.8593	95.5492	putative entericidin A precursor
STM14_5340		+	4704281	4704523	CDS	chr	7.21217	30.0241	225.335	bifunctional antitoxin/transcriptional repressor RelB; Qin prophage; bifunctional antitoxin of the RelE-RelB toxin-antitoxin system/transcriptional repressor
STM14_5469		+	4823194	4823430	CDS	chr	7.20071	2.86529	21.8346	putative inner membrane protein
STM14_4186	nirC	+	3640506	3641315	CDS	chr	7.1992	5.30022	39.0703	nitrite transporter NirC; member of the FNT family of formate and nitrite transporters
STM14_0684	fes	+	644696	645910	CDS	chr	7.16897	3.32799	25.018	enterobactin/ferric enterobactin esterase; similar to Escherichia coli enterochelin esterase (AAC73686.1)
STM14_4117	rplQ	-	3596735	3597118	CDS	chr	7.16318	185.354	1348.95	50S ribosomal protein L17; is a component of the macrolide binding site in the peptidyl transferase center
STM14_2993	pdxK	-	2599106	2599972	CDS	chr	7.15858	3.292	24.3153	pyridoxal kinase; catalyzes the formation of pyridoxal 5'-phosphate from pyridoxal
STM14_3222		+	2824132	2824290	CDS	chr	7.14974	23.4652	174.251	hypothetical protein
STM14_4149	tuf_1	-	3612160	3613344	CDS	chr	7.1325	177.162	1278.33	elongation factor Tu; EF-Tu; promotes GTP-dependent binding of aminoacyl-tRNA to the A-site of ribosomes during protein biosynthesis; when the tRNA anticodon matches the mRNA codon, GTP hydrolysis results; the inactive EF-Tu-GDP leaves the ribosome and release of GDP is promoted by elongation factor Ts; many prokaryotes have two copies of the gene encoding EF-Tu
STM14_4764	pldB	+	4179551	4180567	CDS	chr	7.13245	18.8761	138.184	lysophospholipase L2; lecithinase B; catalyzes the conversion of 1-lysophosphatidylcholine to glycerophosphocholine; can also hydrolyze 2-acyl glycerophosphoethanolamine and other substrates
STM14_3563		-	3122250	3122537	CDS	chr	7.12612	83.5798	607.942	putative transcriptional regulators containing the CopG/Arc/MetJ DNA-binding domain and a metal-binding domain
STM14_4973	murB	+	4370253	4371281	CDS	chr	7.10932	13.6645	100.028	UDP-N-acetylenolpyruvoylglucosamine reductase
STM14_4469	tdh	-	3916574	3917599	CDS	chr	7.10766	69.7411	508.816	L-threonine 3-dehydrogenase; converts threonine and NAD to 1,2-amino-3-oxobutanoate and NADH; functions in threonine catabolism
STM14_3363		+	2956259	2957773	CDS	chr	7.1061	7.0285	52.4772	tricarboxylic transport
STM14_3994	murA	-	3488791	3490050	CDS	chr	7.01702	21.6783	155.995	UDP-N-acetylglucosamine 1-carboxyvinyltransferase; adds enolpyruvyl to UDP-N-acetylglucosamine as a component of cell wall formation; gram-positive bacteria have 2 copies of MurA which are active
STM14_1033	rumB	+	954165	955295	CDS	chr	7.00477	5.67717	40.8328	23S rRNA methyluridine methyltransferase; RNA uridine methyltransferase B; catalyzes the formation of 5-methyl-uridine at position 747 in 23S rRNA
STM14_3576	syd	-	3137077	3137622	CDS	chr	6.97151	15.8471	114.189	SecY interacting protein Syd; putative SecY regulator that either chelates excess SecY or negatively regulates the SecYE translocase function
STM14_4786	fre	+	4198853	4199554	CDS	chr	6.95703	49.9152	354.78	FMN reductase; NAD(P)H-flavin reductase; catalyzes the reversible oxidation/reduction of NAD(P) and flavine mononucleotide
STM14_1024	ybjC	+	946559	946849	CDS	chr	6.9518	9.79307	70.22	hypothetical protein; YbjC; located in the same operon as the nfsA gene; member of the soxRS regulon which mediates in part the increased levels of superoxide in response to oxidative stress; induced by paraquat; regulated by SoxS; unknown function
STM14_2656	yehE	-	2299459	2299740	CDS	chr	6.94384	4.7791	33.0021	putative outer membrane protein
STM14_4678	rbsD	+	4105352	4105771	CDS	chr	6.91643	9.55095	67.477	D-ribose pyranase; cytoplasmic mutarotase that catalyzes the conversion between beta-pyran and beta-furan forms of D-ribose; RbsD is required for efficient ribose utilization in E. coli; rbsD-mutant E. coli strains are unable to use ribose as a sole carbon source
STM14_1364	rpmF	+	1234009	1234182	CDS	chr	6.91535	817.162	5779.73	50S ribosomal protein L32; some L32 proteins have zinc finger motifs consisting of CXXC while others do not
STM14_4776	ubiE	+	4190982	4191737	CDS	chr	6.9122	41.3816	292.863	ubiquinone/menaquinone biosynthesis methyltransferase; Catalyzes the carbon methylation reaction in the biosynthesis of ubiquinone
STM14_3133	glyA	-	2745234	2746487	CDS	chr	6.87906	105.769	744.727	serine hydroxymethyltransferase; catalyzes the reaction of glycine with 5,10-methylenetetrahydrofolate to form L-serine and tetrahydrofolate
STM14_3381	ygaC	-	2969044	2969394	CDS	chr	6.86113	19.5055	138.703	hypothetical protein
STM14_5094	lexA	+	4472790	4473398	CDS	chr	6.85532	157.23	1105.27	LexA repressor; Represses a number of genes involved in the response to DNA damage
STM14_4119	rpsD	-	3598174	3598794	CDS	chr	6.82916	322.386	2231.75	30S ribosomal protein S4; primary rRNA binding protein; nucleates 30S assembly; involved in translational accuracy with proteins S5 and S12; interacts with protein S5; involved in autogeneously regulating ribosomal proteins by binding to pseudoknot structures in the polycistronic mRNA; interacts with transcription complex and functions similar to protein NusA in antitermination
STM14_2934	yfcB	-	2547214	2548146	CDS	chr	6.8045	8.67925	60.6093	N5-glutamine S-adenosyl-L-methionine-dependent methyltransferase; involved in methylation of ribosomal protein L3
STM14_5442		+	4798756	4799058	CDS	chr	6.7946	42.5405	295.748	putative cytoplasmic protein
STM14_1423		-	1288092	1290446	CDS	chr	6.78772	5.30553	37.7789	exodeoxyribonuclease 8
STM14_5550	ccdA	+	20095	20313	CDS	pSLT	6.7816	101.444	699.161
STM14_4772		+	4186109	4187404	CDS	chr	6.73045	2.32947	16.3743	putative arylsulfatase regulator
STM14_4627		+	4051633	4052529	CDS	chr	6.71574	23.3945	162.045	putative transcriptional regulator; similar to Escherichia coli putative transcriptional regulator LysR-type (AAC73855.1); LysR family
STM14_2137	narL	+	1876760	1877410	CDS	chr	6.69785	11.8758	81.193	transcriptional regulator NarL; two-component response regulator NarL; phosphorylated by NarQ; activates transcription of nitrate and nitrite reductase genes and represses transcription of fumarate reductase
STM14_3124	suhB	+	2735988	2736791	CDS	chr	6.68153	31.1556	214.485	inositol monophosphatase; similar to Escherichia coli enhances synthesis of sigma32 in mutant; extragenic suppressor, may modulate RNAse III lethal action (AAC75586.1)
STM14_0259	pyrH	+	256981	257706	CDS	chr	6.67109	26.1905	178.705	uridylate kinase; Catalyzes the phosphorylation of UMP to UDP
STM14_5552		+	20622	20912	CDS	pSLT	6.65724	70.2656	485.323	toxin addiction system: toxin
STM14_0281	yaeQ	+	281396	281941	CDS	chr	6.65457	7.11172	48.0983	putative cytoplasmic protein; hypothetical 20.8 kDa protein in mesJ-cutF intergenic region (SW:YAEQ_SALTY)
STM14_4785	yigC	+	4197289	4198767	CDS	chr	6.64013	42.9892	294.332	3-octaprenyl-4-hydroxybenzoate decarboxylase; catalyzes the decarboxylation of 3-octaprenyl-4-hydroxy benzoate to 2-octaprenylphenol
STM14_0247	pfs	-	242766	243464	CDS	chr	6.63075	15.0305	102.107	5'-methylthioadenosine/S-adenosylhomocysteine nucleosidase; enables the cleavage of the glycosidic bond in both 5'-methylthioadenosine and S-adenosylhomocysteine
STM14_5301	ppa	-	4667571	4668101	CDS	chr	6.62883	59.8644	406.603	inorganic pyrophosphatase; catalyzes the hydrolysis of pyrophosphate to phosphate
STM14_4921	ftsN	-	4314698	4315579	CDS	chr	6.58764	17.6912	119.695	essential cell division protein; similar to Escherichia coli essential cell division protein (AAC76915.1)
STM14_3156	yfhL	+	2773243	2773503	CDS	chr	6.5784	3.33304	23.4932	putative ferredoxin
STM14_4028	nanE	-	3519673	3520362	CDS	chr	6.55781	8.59153	58.048	N-acetylmannosamine-6-phosphate 2-epimerase; Converts N-acetylmannosamine-6-phosphate to N-acetylglucosamine-6-phosphate
STM14_5487	deoC	+	4834264	4835043	CDS	chr	6.55549	30.5438	204.548	conserved hypothetical protein
STM14_4160	yheV	-	3620858	3621058	CDS	chr	6.52484	36.3426	245.753	putative cytoplasmic protein
STM14_3899	ygjO	-	3406607	3407743	CDS	chr	6.48423	7.78622	51.894	putative methyltransferase; similar to Escherichia coli putative enzyme (AAC76119.1)
STM14_4318	pitA	+	3772194	3773690	CDS	chr	6.48097	19.5544	131.048	low-affinity phosphate transporter; similar to Escherichia coli low-affinity phosphate transport (AAC76518.1); PiT family
STM14_2082	yciL	-	1826493	1827368	CDS	chr	6.46965	35.1563	232.556	23S rRNA pseudouridylate synthase B; catalyzes the synthesis of pseudouridine from uracil-2605 in 23S ribosomal RNA
STM14_4787	assT	+	4199808	4201631	CDS	chr	6.44758	3.75778	24.4647	arylsulfotransferase
STM14_1442		+	1299673	1299867	CDS	chr	6.42012	3.86602	26.1589	conserved hypothetical protein; similar to hypothetical protein Salentericaenterica_14861 [Weltevreden str. HI_N05-537]
STM14_4423	yiaJ	-	3868300	3869100	CDS	chr	6.41629	8.26092	54.5786	transcriptional repressor; similar to Escherichia coli putative regulator (AAC76598.1); IclR family
STM14_4284		-	3741634	3742002	CDS	chr	6.41011	19.0669	125.072	death-on-curing protein; similar to death-on-curing protein of phage P1
STM14_2473		-	2125758	2125982	CDS	chr	6.39936	140.519	896.016	DNA binding protein; similar to Streptomyces coelicolor; CAB39703
STM14_4183	nirB	+	3637374	3639917	CDS	chr	6.37331	1.73085	11.3758	nitrite reductase large subunit; similar to Escherichia coli nitrite reductase-NAD(P)H subunit (AAC76390.1)
STM14_4705	ilvY	-	4130017	4130904	CDS	chr	6.34	6.74837	44.088	DNA-binding transcriptional regulator IlvY; participates in controlling several genes involved in isoleucine and valine biosynthesis; activates the transcription of the ilvC gene in the presence of acetolactate or acetohydroxybutyrate
STM14_4235		-	3693591	3693866	CDS	chr	6.33696	122.784	800.212	putative cytoplasmic protein
STM14_4470	kbl	-	3917609	3918805	CDS	chr	6.33555	36.5662	237.368	2-amino-3-ketobutyrate coenzyme A ligase; catalyzes the formation of 2-amino-3-oxobutanoate from acetyl-CoA and glycine
STM14_4162	yheR	-	3622874	3623425	CDS	chr	6.29983	11.8854	76.8413	glutathione-regulated potassium-efflux system ancillary protein KefG; required for KefB activity
STM14_4629	recF	-	4054991	4056064	CDS	chr	6.20508	21.6826	138.989	recombination protein F; Required for DNA replication; binds preferentially to single-stranded, linear DNA
STM14_4670	gidB	-	4094865	4095488	CDS	chr	6.20423	10.6056	67.4134	glucose-inhibited division protein B; probable SAM-dependent methyltransferase
STM14_2818	glpT	-	2440158	2441516	CDS	chr	6.20412	10.548	67.2029	sn-glycerol-3-phosphate transporter; catalyzes the uptake of glycerol-3-phosphate into the cell with the simultaneous export of inorganic phosphate from the cell
STM14_4130	rpsN	-	3603698	3604003	CDS	chr	6.20251	577.164	3655.63	SSU ribosomal protein S14p (S29e) ## Zinc-independent; Ribosome SSU bacterial
STM14_5590	psiB	+	57299	57730	CDS	pSLT	6.19474	3.49796	22.6476	putative ParB-like nuclease domain protein
STM14_4668	atpI	-	4093869	4094249	CDS	chr	6.19419	90.3164	581.517	F0F1 ATP synthase subunit I; Produces ATP from ADP in the presence of a proton gradient across the membrane. Subunit I associates with the membrane and may be involved with cation translocation
STM14_5497	lplA	-	4844246	4845262	CDS	chr	6.19253	10.7934	68.5224
STM14_2969	gltX	-	2581715	2583130	CDS	chr	6.17046	38.5775	244.3	glutamyl-tRNA synthetase; Charges one glutamine molecule and pairs it to its corresponding RNA trinucleotide during protein translation
STM14_3902	ygjQ	+	3408478	3409170	CDS	chr	6.11064	2.00071	12.3771	putative integral membrane protein
STM14_0689	fepG	-	652270	653259	CDS	chr	6.10864	3.67383	23.7699	iron-enterobactin transporter permease; with FepBCD is involved in the transport of ferric enterobactin
STM14_0674	nfnB	-	637722	638375	CDS	chr	6.09123	14.525	90.863	dihydropteridine reductase; catalyzes the reduction of nitroaromatic compounds such as nitrofurazone, quinones and the anti-tumor agent CB1954; NAD(P)H-dependent; oxygen insensitive
STM14_1411	ycfC	-	1279735	1280376	CDS	chr	6.09016	21.0929	130.953	hypothetical protein; HflD; UPF0274; in Escherichia coli this protein is peripherally associated with the membrane and appears to act with lambda CII protein; in Haemophilus influenzae a knockout of the HI0638 gene affected paracytosis
STM14_4264	gntU	-	3723857	3725197	CDS	chr	6.04279	2.34634	14.6187	low affinity gluconate transporter; similar to Escherichia coli low-affinity gluconate transport permease protein, interrupted (AAC76461.1)
STM14_4302	yhhM	-	3754922	3755293	CDS	chr	6.02123	7.89297	48.2896	putative inner membrane protein; similar to Escherichia coli putative receptor (AAC76492.1)
STM14_4812	yihA	-	4222836	4223468	CDS	chr	5.95808	47.1999	287.72	GTPase EngB; binds guanine nucleotides; in Escherichia coli depletion results in defective cell division and filamentation; in Bacillus subtilis this gene is essential
STM14_1841	yneJ	-	1610185	1611057	CDS	chr	5.93767	4.238	25.9068	putative transcriptional regulator; similar to Escherichia coli putative transcriptional regulator LysR-type (AAC74599.1); LysR family
STM14_4777	yigP	+	4191747	4192352	CDS	chr	5.93621	39.6847	242.923	putative inner membrane protein
STM14_4557		+	3992829	3993152	CDS	chr	5.92459	63.657	386.688	putative DNA-binding protein; helix-turn-helix
STM14_0169	guaC	+	164766	165809	CDS	chr	5.92086	20.7189	125.366	guanosine 5'-monophosphate oxidoreductase; catalyzes the NADPH-dependent deamination of GMP to inosine monophosphate
STM14_2713	cirA	-	2348105	2350096	CDS	chr	5.88989	2.01105	12.2387	colicin I receptor; Cir; FeuA; CirA; receptor protein for siderophores (colicin IA, IB and V) and microcins (E492, H47, and M); TonB-dependent; able to transport monomers, dimer, and linear trimers of 2,3-dihydorxybenzoylserine; outer membrane protein
STM14_4694	yifE	+	4120191	4120529	CDS	chr	5.88986	71.2667	430.546	hypothetical protein; LysR type regulator; with pssR
STM14_4965	btuB	+	4361695	4363539	CDS	chr	5.78233	10.1645	60.08	vitamin B12 transport protein
STM14_1110	rpsA	+	1024150	1025823	CDS	chr	5.76274	213.028	1256.38	30S ribosomal protein S1; in Escherichia coli this protein is involved in binding to the leader sequence of mRNAs and is itself bound to the 30S subunit; autoregulates expression via a C-terminal domain; in most gram negative organisms this protein is composed of 6 repeats of the S1 domain while in gram positive there are 4 repeats; the S1 nucleic acid-binding domain is found associated with othe…
STM14_951	rhlE	+	886638	888002	CDS	chr	5.75066	4.6882	27.7495	ATP-dependent RNA helicase RhlE; this helicase is not essential cell growth
STM14_4458		+	3906417	3907727	CDS	chr	5.74818	2.39241	14.0743	putative permease; similar to Escherichia coli putative transport protein (AAC75831.1)
STM14_4928	metB	+	4323298	4324458	CDS	chr	5.73922	8.14521	48.0807	cystathionine gamma-synthase; catalyzes the formation of cystathionine from L-cysteine and O-succinyl-L-homoserine
STM14_4913	glpF	-	4309456	4310301	CDS	chr	5.72707	17.5352	102.964	glycerol diffusion; similar to Escherichia coli facilitated diffusion of glycerol (AAC76909.1); MIP channel
STM14_0123	araC	+	122352	123197	CDS	chr	5.72219	12.1695	71.5555	DNA-binding transcriptional regulator AraC; positive and negative regulator; regulates the araBAD and araFGH operons and other genes involved in the transport and catabolism of L-arabinose
STM14_4683	rbsR	+	4110246	4111235	CDS	chr	5.70646	16.5676	99.1506	Ribose operon repressor; D-ribose utilization
STM14_4181	yhfC	+	3635930	3637111	CDS	chr	5.67859	2.1241	12.3638	hypothetical protein; similar to Escherichia coli putative transport (AAC76389.1); MFS family
STM14_5128	soxR	+	4517922	4518380	CDS	chr	5.67637	5.13909	30.0228	redox-sensing transcriptional activator; redox-sensitive transcriptional activator SOXR (SW:SOXR_SALTY); MerR family; contains iron-sulfur center for redox-sensing
STM14_1843	yneH	+	1612621	1613547	CDS	chr	5.60282	3.63924	20.8647	glutaminase; catalyzes the formation of glutamate from glutamine
STM14_0529	tig	+	502358	503656	CDS	chr	5.57403	74.7843	425.381	trigger factor; Tig; RopA; peptidyl-prolyl cis/trans isomerase; promotes folding of newly synthesized proteins; binds ribosomal 50S subunit; forms a homodimer
STM14_5173	fumB	-	4558907	4560553	CDS	chr	5.54892	2.52975	14.4663	fumarase B; similar to Escherichia coli fumarase B; fumarate hydratase class I anaerobic isozyme (AAC77083.1)
STM14_5593	traM	+	60988	61368	CDS	pSLT	5.54171	6.76968	38.3551
STM14_4572		-	4004911	4005924	CDS	chr	5.53759	4.21589	23.9941	putative cytoplasmic protein
STM14_3135	hmpA	+	2746812	2748002	CDS	chr	5.53154	3.64845	20.8369	nitric oxide dioxygenase; flavohemoprotein; catalyzes the formation of nitrate from nitric oxide; can also catalyze the reduction of dihydropteridine
STM14_2992		-	2598870	2599109	CDS	chr	5.52743	4.33431	25.3683	putative cytoplasmic protein
STM14_3097	yfgB	-	2710249	2711415	CDS	chr	5.51191	22.3188	126.177	hypothetical protein
STM14_3506		+	3067856	3068383	CDS	chr	5.4974	47.8834	272.241	putative acetyltransferase
STM14_1419		-	1286040	1286591	CDS	chr	5.47008	7.11479	41.8107	Eaa protein; similar to Salmonella enterica subsp. enterica serovar Newport
STM14_1806	ynfI	-	1582252	1582866	CDS	chr	5.44754	16.1854	90.2278	twin-argninine leader-binding protein DmsD; binds to the twin-arginine signal peptides of certain proteins, including dimethylsulfoxide reductase and trimethylamine N-oxide reductase that are translocated to the cytoplasmic membrane
STM14_3568	gudD	-	3130349	3131689	CDS	chr	5.42742	4.8401	27.1599	d-glucarate dehydratase; similar to Escherichia coli putative glucarate dehydratase (AAC75829.1)
STM14_0810	fldA	-	757625	758155	CDS	chr	5.41636	55.1533	305.489	flavodoxin FldA; An electron-transfer protein; flavodoxin binds one FMN molecule, which serves as a redox-active prosthetic group
STM14_1075	infA	-	988676	988894	CDS	chr	5.4142	178.304	978.091	translation initiation factor IF-1; stimulates the activities of the other two initiation factors, IF-2 and IF-3
STM14_5437	hsdM	-	4791845	4793434	CDS	chr	5.39092	4.42192	24.644	DNA methylase M; type I restriction enzyme STYSJI Mm protein (SW:T1M_SALTY); host modification
STM14_0717	rnk	-	679840	680250	CDS	chr	5.38436	20.6876	115.314	nucleoside diphosphate kinase regulator; Regulates the synthesis of nucleoside triphosphates for nucleic acid synthesis, CTP for lipid synthesis, and GTP for protein elongation
STM14_0217	folK	-	214102	214581	CDS	chr	5.35696	12.7703	70.4923	2-amino-4-hydroxy-6-hydroxymethyldihyropteridine pyrophosphokinase; catalyzes the formation of 2-amino-4-hydroxy-6-hydroxymethyl-7,8-dihydropteridine diphosphate from 2-amino-4-hydroxy-6-hydroxymethyl-7,8-dihydropteridine and ATP
STM14_0816		-	762010	762495	CDS	chr	5.34864	4.36995	23.5972	putative cytoplasmic protein
STM14_0127	tbpA	-	126399	127382	CDS	chr	5.3329	5.45604	29.8664	thiamine transporter substrate binding subunit; part of the thiamine and TPP transport system tbpA-thiPQ
STM14_4713	trxA	+	4138527	4138856	CDS	chr	5.33184	398.111	2172.81	thioredoxin; thioredoxin 1; TRX1; TRX (SW:THIO_ECOLI); redox factor
STM14_3405	yqaB	-	2989225	2989791	CDS	chr	5.31555	47.8974	261.014	fructose-1-phosphatase; YqaB; catalyzes the dephosphorylation of fructose 1-phosphate, 6-phosphogluconate and p-nitrophenyl phosphate (pNPP); presents beta-phosphoglucomutase activity at a lower extent
STM14_5488	deoA	+	4835167	4836489	CDS	chr	5.30637	23.2416	126.636	deoxyribose-phosphate aldolase; catalyzes the formation of D-glyceraldehyde 3-phosphate and acetaldehyde from 2-deoxy-D-ribose-5-phosphate
STM14_1435		+	1296482	1296952	CDS	chr	5.2921	3.56774	20.0153	DNA N-4 cytosine methyltransferase
STM14_3926	tdcB	-	3429639	3430628	CDS	chr	5.2871	2.05641	11.0362	threonine dehydratase; catalyzes the formation of 2-oxobutanoate from L-threonine; catabolic
STM14_0572	htpG	+	544620	546494	CDS	chr	5.24143	22.1579	118.503	heat shock protein 90; molecular chaperone
STM14_0182	pdhR	+	176029	176793	CDS	chr	5.17423	29.2023	155.225	transcriptional regulator PdhR; activates lctPRD operon; autoregulates itself through repression of pdhR-aceEF-lpdA operon; regulates pyruvate dehydrogenase complex
STM14_4638	trmE	+	4061906	4063270	CDS	chr	5.16942	9.36788	49.518	tRNA modification GTPase TrmE; in Escherichia coli this protein is involved in the biosynthesis of the hypermodified nucleoside 5-methylaminomethyl-2-thiouridine, which is found in the wobble position of some tRNAs and affects ribosomal frameshifting; shows potassium-dependent dimerization and GTP hydrolysis; also involved in regulation of glutamate-dependent acid resistance and activation of gadE
STM14_4078	yhdT	+	3565933	3566175	CDS	chr	5.13669	2.64081	14.2355	putative inner membrane protein
STM14_5405		+	4771287	4772198	CDS	chr	5.11999	2.80379	14.8344	putative cytoplasmic protein; IicA (gi|5616506)
STM14_2055	yciW	+	1803813	1804946	CDS	chr	5.10123	4.12564	21.5971	putative cytoplasmic protein; similar to Escherichia coli putative oxidoreductase (AAC74369.1)
STM14_1131		+	1049521	1049673	CDS	chr	5.09384	2.65477	14.0506	hypothetical protein
STM14_1544	yeaO	-	1364412	1364759	CDS	chr	5.09295	41.2646	215.283	putative cytoplasmic protein
STM14_4591	dsdA	+	4018145	4019467	CDS	chr	5.07742	5.03543	26.371	D-serine dehydratase; catalyzes the formation of pyruvate from serine
STM14_3756	yggX	+	3288887	3289162	CDS	chr	5.03485	27.4344	142.745	hypothetical protein
STM14_2893	yfcE	-	2510571	2511122	CDS	chr	5.03291	37.9519	196.586	phosphodiesterase
STM14_3450	hypA_1	+	3020033	3020389	CDS	chr	5.02794	32.3046	165.561	hydrogenase nickel incorporation protein; plays a role in hydrogenase nickel cofactor insertion
STM14_4957	argB	+	4354110	4354886	CDS	chr	5.01882	4.67242	22.8068	acetylglutamate kinase; catalyzes the phosphorylation of N-acetyl-L-glutamate to form N-acetyl-L-glutamate 5-phosphate
STM14_4985	nusG	+	4375983	4376528	CDS	chr	5.00319	125.857	643.266	transcription antitermination protein NusG; Modulates Rho-dependent transcription termination
STM14_1944		+	1706283	1707461	CDS	chr	4.99004	2.00932	10.1078	putative benzoate membrane transport protein; similar to Escherichia coli putative membrane transport protein (AAC74515.1)
STM14_3971	yhbC	-	3471027	3471479	CDS	chr	4.98456	60.9554	311.197	COG0779: clustered with transcription termination protein NusA; NusA-TFII Cluster, Transcription factors bacterial
STM14_0568	apt	+	540936	541487	CDS	chr	4.9645	16.5824	85.0296	adenine phosphoribosyltransferase; catalyzes a salvage reaction resulting in the formation of AMP which is metabolically less costly than a de novo synthesis
STM14_4562		-	3997356	3997643	CDS	chr	4.96384	35.4053	180.529	putative periplasmic protein; similar to Escherichia coli galactitol-specific enzyme IIB of phosphotransferase system (AAC75154.1)
STM14_0571	recR	+	543904	544509	CDS	chr	4.95468	55.2576	280.343	recombination protein RecR; involved in a recombinational process of DNA repair, independent of the recBC complex
STM14_3969	infB	-	3466794	3469472	CDS	chr	4.94203	86.7105	438.316	translation initiation factor IF-2; Protects formylmethionyl-tRNA from spontaneous hydrolysis and promotes its binding to the 30S ribosomal subunits during initiation of protein synthesis. Also involved in the hydrolysis of GTP during the formation of the 70S ribosomal complex
STM14_5236	yjeS	-	4610060	4611199	CDS	chr	4.92082	9.36473	47.4421	iron-sulfur cluster-binding protein
STM14_1269	scsD	+	1161405	1161911	CDS	chr	4.87614	4.53804	22.3931	suppression of copper sensitivity protein; suppressor for copper-sensitivity D (gi|2327006); suppression of copper sensitivity
STM14_4511	gltS	-	3953511	3954716	CDS	chr	4.87203	17.1314	85.7026	glutamate transport protein; similar to Escherichia coli glutamate transport (AAC76677.1); GltS family
STM14_2681	yohI	-	2322277	2323215	CDS	chr	4.86423	3.18488	16.0046	tRNA-dihydrouridine synthase C; similar to Escherichia coli putative nitrogen regulatory protein (AAC75201.1)
STM14_2472		-	2125175	2125729	CDS	chr	4.86421	86.5685	432.708	putative phage-encoded DNA-binding protein; similar to E14 ymfl; P75976
STM14_2994	ptsJ	+	2600055	2601347	CDS	chr	4.85816	2.63711	13.2643	putative regulatory protein; putative transcriptional regulator PtsJ (SW:PTSJ_SALTY); GntR family
STM14_2817	glpQ	-	2439083	2440153	CDS	chr	4.84373	17.0665	84.9681	glycerophosphodiester phosphodiesterase; hydrolyzes deacylated phospholipids to glycerol 3-phosphate and the corresponding alcohols; periplasmic
STM14_4187	cysG	+	3641327	3642700	CDS	chr	4.82644	18.3323	90.8291	siroheme synthase; multifunction enzyme consisting of uroporphyrin-III C-methyltransferase, precorrin-2 dehydrogenase and sirohydrochlorin ferrochelatase; catalyzes the methylation of uroporphyrinogen III to form precorrin-2, then catalyzes formation of sirohydrochlorin from precorrin-2 and finally catalyzed the formation of siroheme from sirohydrochlorin
STM14_4033	sspA	-	3524449	3525087	CDS	chr	4.81972	79.7337	392.652	stringent starvation protein A; transcriptional activator; required for activation of bacteriophage P1 late promoter; induced by starvation
STM14_5014	hydH	+	4401828	4403414	CDS	chr	4.80619	10.648	52.4032	sensor protein ZraS; sensor protein HydA (SW:HYDH_SALTY); in two component regulatory system with HydG
STM14_4616	torR	+	4038323	4039051	CDS	chr	4.7959	26.0581	128.596	DNA-binding response regulator TorR
STM14_5207	groEL	+	4587942	4589588	CDS	chr	4.79451	215.758	1063.48	chaperonin GroEL; 60 kDa chaperone family; promotes refolding of misfolded polypeptides especially under stressful conditions; forms two stacked rings of heptamers to form a barrel-shaped 14mer; ends can be capped by GroES; misfolded proteins enter the barrel where they are refolded when GroES binds; many bacteria have multiple copies of the groEL gene which are active under different environment…
STM14_5104	dnaB	+	4480133	4481548	CDS	chr	4.79324	9.27293	45.7265	replicative DNA helicase; unwinds double stranded DNA
STM14_5171	melA	+	4555943	4557295	CDS	chr	4.79241	3.45504	17.1981	alpha-galactosidase; alpha-galactosidase (SW:AGAL_SALTY)
STM14_5477	yjjG	+	4825949	4826629	CDS	chr	4.79204	15.7344	77.219	nucleotidase; manganese-dependent 5'-nucleotidase; specific for 5'-UMP, 5'-dUMP, and 5'-dTMP; member of haloacid dehalogenase (HAD)-like hydrolase superfamily
STM14_4369	yhjV	+	3822632	3823930	CDS	chr	4.76915	3.46903	16.6592	putative transport protein; similar to Escherichia coli putative transporter protein (AAC76564.1); HAAAP family
STM14_3240	srmB	+	2836737	2838071	CDS	chr	4.75438	21.7705	106.062	ATP-dependent RNA helicase SrmB; facilitates an early step in the assembly of the 50S subunit of the ribosome
STM14_5231	orn	+	4607628	4608173	CDS	chr	4.74919	24.9227	121.812	oligoribonuclease; 3'-5' exoribonuclease specific for small oligoribonuclotides
STM14_1433		+	1295108	1295800	CDS	chr	4.74775	4.39124	22.1475	phage replication protein P
STM14_4068	mreB	-	3557415	3558458	CDS	chr	4.74252	57.0682	277.764	rod shape-determining protein MreB
STM14_0690	fepD	-	653259	654266	CDS	chr	4.72841	5.2162	25.9598	iron-enterobactin transporter membrane protein; with FepBCG is involved in the transport of ferric enterobactin
STM14_4685	yieP	-	4112640	4113344	CDS	chr	4.72829	21.1892	102.882	putative regulatory protein; GntR family
STM14_0493	ribD	+	470537	471640	CDS	chr	4.7198	28.6931	138.815	bifunctional diaminohydroxyphosphoribosylaminopyrimidine deaminase/5-amino-6-(5-phosphoribosylamino)uracil reductase; riboflavin biosynthesis protein which catalyzes the deamination and reduction steps in the riboflavin biosynthesis pathway; catalyzes the formation of 5-amino-6-(5-phosphoribosylamino)uracil from 2,5-diamino-6-hydroxy-4-(5-phosphoribosylamino)pyrimidine and the formation of 5-amin…
STM14_4984	secE	+	4375598	4375981	CDS	chr	4.7104	129.509	628.329	preprotein translocase subunit SecE; forms a complex with SecY and SecG; SecYEG forms a putative protein-conducting channel to which secA binds and translocates targeted polypeptides across the cytoplasmic membrane, a process driven by ATP and a proton-motive force
STM14_4820	glnA	-	4229183	4230592	CDS	chr	4.70382	52.0586	249.716	glutamine synthetase; forms a homododecamer; forms glutamine from ammonia and glutamate with the conversion of ATP to ADP and phosphate; also functions in the assimilation of ammonia; highly regulated protein controlled by the addition/removal of adenylyl groups by adenylyltransferase from specific tyrosine residues; addition of adenylyl groups results in inactivation of the enzyme
STM14_4665	atpF	-	4092229	4092699	CDS	chr	4.69811	234.996	1124.12	F0F1 ATP synthase subunit B; Produces ATP from ADP in the presence of a proton gradient across the membrane. Subunit B is part of the membrane proton channel.
STM14_5411	uxuR	+	4773933	4774658	CDS	chr	4.69788	34.6571	166.514	DNA-binding transcriptional repressor UxuR; regulates the expression of uxuBA
STM14_1579		-	1390429	1390845	CDS	chr	4.68995	6.77392	32.2364	pyrimidine (deoxy)nucleoside triphosphate pyrophosphohydrolase; MutT
STM14_4861		+	4266443	4266991	CDS	chr	4.68657	22.7985	110.424	putative branched-chain amino acid permease
STM14_3886	rpsU	+	3392308	3392523	CDS	chr	4.68324	617.089	2938.02	30S ribosomal protein S21; a small basic protein that is one of the last in the subunit assembly; omission does not prevent assembly but the subunit is inactive; binds central domain of 16S rRNA
STM14_4211	hslO	+	3667384	3668262	CDS	chr	4.65347	11.0018	51.2774	33 kDa chaperonin (Heat shock protein 33) (HSP33); CBSS-584.1.peg.3382
STM14_0695	entB	+	659758	660615	CDS	chr	4.65284	2.17578	10.3073	2,3-dihydro-2,3-dihydroxybenzoate synthetase; similar to Escherichia coli 2,3-dihydro-2,3-dihydroxybenzoate synthetase; isochroismatase (AAC73696.1)
STM14_4002	yrbG	+	3493867	3494844	CDS	chr	4.65261	20.6719	98.9565	putative calcium/sodium:proton antiporter; YrbG; inner membrane protein involved in cell envelope integrity; putative sodium ion/calcium ion exchanger; in E. coli it is non essential for cell viability; member of the YRBG family of cation/Ca2+ exchangers
STM14_4646	yieG	-	4071427	4072764	CDS	chr	4.61748	16.557	78.5263	putative xanthine/uracil permease family protein; similar to Escherichia coli putative membrane/transport protein (AAC76737.1); xanthine/uracil permeases family
STM14_5554	rsdB	+	21465	22247	CDS	pSLT	4.61117	39.0707	185.364	putative cytoplasmic protein
STM14_2916	truA	-	2532014	2532826	CDS	chr	4.61078	16.1854	76.4246	tRNA pseudouridine synthase A; mediates pseudouridylation (positions 38, 39, 40) at the tRNA anticodon region which contributes to the structural stability
STM14_4882	cpxR	-	4283330	4284028	CDS	chr	4.60474	33.0384	156.653	DNA-binding transcriptional regulator CpxR; response regulator in two-component regulatory system with CpxA; part of the envelope stress response system
STM14_1443		+	1299849	1300145	CDS	chr	4.57563	3.92534	18.4435	conserved hypothetical protein; similar to [Newport str. SL317]
STM14_1439		+	1298444	1298677	CDS	chr	4.55811	19.8791	88.2201	prophage DinI
STM14_1420		-	1286588	1286920	CDS	chr	4.55221	3.90225	19.3604	conserved hypothetical protein; similar to hypothetical protein SPAB_02272 [Paratyphi B str. SPB7]
STM14_4715	rho	+	4139275	4140534	CDS	chr	4.54631	260.11	1202.99	transcription termination factor Rho
STM14_2102		-	1843241	1843414	CDS	chr	4.54565	197.838	907.75	hypothetical protein
STM14_2752	yejK	-	2379027	2380034	CDS	chr	4.54393	9.61823	44.9764	nucleoid-associated protein NdpA; present in spermidine nucleoids
STM14_2816		+	2438089	2438967	CDS	chr	4.53704	3.32072	15.3827	putative transcriptional regulator; LysR family
STM14_0675	ybdF	-	638472	638840	CDS	chr	4.52326	8.51519	37.9415	hypothetical protein
STM14_4506	rpoZ	+	3947468	3947743	CDS	chr	4.51185	117.764	543.518	DNA-directed RNA polymerase subunit omega; promotes RNA polymerase assembly or stability; latches the N- and C-terminal regions of the beta' subunit thereby facilitating its interaction with the beta and alpha subunits
STM14_996	yliG	-	924581	925906	CDS	chr	4.49749	13.177	61.0086	putative FeS oxidoreductase
STM14_4184	nirD	+	3639914	3640240	CDS	chr	4.47644	6.49222	29.2139	nitrite reductase small subunit; involved in reducing nitrite to ammonium to detoxify nitrite accumulation in anaerobic nitrate-respiring cells and regenerate NAD+; bounds to NirB, the cytoplasmic subunit, whose expression is induced at high nitrate concentrations
STM14_2290	edd	-	1989026	1990837	CDS	chr	4.46609	4.29633	19.7416	phosphogluconate dehydratase; catalyzes the formation of 2-dehydro-3-deoxy-6-phospho-D-gluconate from 6-phospho-D-gluconate
STM14_3519	ygbK	-	3079685	3080947	CDS	chr	4.46399	2.68307	12.4321	putative tRNA synthase
STM14_4655		+	4080787	4082577	CDS	chr	4.45847	3.36353	15.3175	putative dipeptide/oligopeptide/nickel ABC-type transport system periplasmic component; similar to Escherichia coli putative transport protein (AAC73180.1)
STM14_4563		-	3997640	3998113	CDS	chr	4.45802	23.0319	106.221	phosphotransferase system mannitol/fructose-specific IIA component; similar to Escherichia coli galactitol-specific enzyme IIA of phosphotransferase system (AAC75155.1)
STM14_4769	metE	+	4183453	4185717	CDS	chr	4.44872	12.7805	59.2902	5-methyltetrahydropteroyltriglutamate-- homocysteine methyltransferase; catalyzes the transfer of a methyl group from 5-methyltetrahydrofolate to homocysteine to form methionine
STM14_4879	yiiM	+	4280813	4281502	CDS	chr	4.448	6.32853	29.0986	hypothetical protein
STM14_5622	traD	+	84297	86459	CDS	pSLT	4.43563	3.32158	15.099
STM14_3313		-	2908598	2908888	CDS	chr	4.42577	22.222	100.852	putative transcriptional regulator
STM14_4502		+	3944234	3944851	CDS	chr	4.42442	3.87405	17.3881	putative inner membrane protein
STM14_5224	yjeA	+	4598926	4599903	CDS	chr	4.41659	9.40732	42.5967	lysyl-tRNA synthetase; lysine--tRNA ligase beta chain; poxA; class II aminoacyl tRNA synthetase; catalyzes a two-step reaction; first charging a lysine molecule by linking the carboxyl group to the alpha-phosphate of ATP; second by transfer of the aminoacyl-adenylate to its tRNA
STM14_1745	mliC	+	1532259	1532621	CDS	chr	4.41331	27.526	126.592	lysozyme inhibitor; MliC; membrane-bound lysozyme inhibitor of c-type lysozyme
STM14_1359	rluC	+	1230210	1231253	CDS	chr	4.40019	13.8476	62.5256	23S rRNA pseudouridylate synthase C; catalyzes the transformation of uracil to pseudouracil at nucleotides U955, U2504, and U2580 in 23S rRNA
STM14_0054	ribF	+	52872	53810	CDS	chr	4.39788	16.9251	76.2786	bifunctional riboflavin kinase/FMN adenylyltransferase; catalyzes the formation of FMN from riboflavin and the formation of FAD from FMN; in Bacillus the ribC gene has both flavokinase and FAD synthetase activities
STM14_4648	phoU	-	4073693	4074418	CDS	chr	4.39447	22.605	102.668	transcriptional regulator PhoU; regulates several genes involved in high affinity phosphate uptake; under conditions of high phosphate concentrations downregulates the PHO regulon
STM14_5575	parA	+	43809	45014	CDS	pSLT	4.35647	18.59	84.8273	hypothetical protein
STM14_4561		-	3995922	3997280	CDS	chr	4.35301	5.08798	22.6261	putative PTS system galactitol-specific enzyme IIC component; similar to Escherichia coli PTS system galactitol-specific enzyme IIC (AAC75153.1)
STM14_0692	fepB	-	655684	656640	CDS	chr	4.34094	4.21035	19.1196	iron-enterobactin transporter periplasmic binding protein; with FepCDG is involved in the transport of ferric enterobactin
STM14_4307	yhhQ	+	3760622	3761287	CDS	chr	4.3309	10.5709	46.5742	putative integral membrane protein (1st module)
STM14_4052	mdh	-	3540575	3541513	CDS	chr	4.32947	121.879	542.331	malate dehydrogenase; oxidizes malate to oxaloacetate
STM14_5232		-	4608235	4608975	CDS	chr	4.32718	5.51723	24.4524	putative arginine-binding periplasmic protein; similar to Escherichia coli arginine 3rd transport system periplasmic binding protein (AAC73947.1)
STM14_4529	marT	-	3971890	3972747	CDS	chr	4.32164	13.19	58.3746	putative transcriptional regulatory protein
STM14_1900	smvA	-	1666787	1668274	CDS	chr	4.30861	17.4389	76.72	methyl viologen resistance; methyl viologen resistance protein SmvA (SW:SMVA_SALTY)
STM14_4791	yigZ	+	4206711	4207325	CDS	chr	4.30033	45.8461	208.86	hypothetical protein
STM14_4940	talC	-	4337403	4338065	CDS	chr	4.29414	20.3022	88.6311	fructose-6-phosphate aldolase; similar to transaldolase from Escherichia coli; many organisms have multiple copies
STM14_3970	nusA	-	3469497	3470999	CDS	chr	4.26945	84.7966	369.348	transcription elongation factor NusA; modifies transcription through interactions with RNA polymerase affecting elongation, readthrough, termination, and antitermination
STM14_4744	cyaY	-	4164238	4164558	CDS	chr	4.24767	28.1186	122.536	frataxin-like protein; defects in the mitochondrial frataxin protein cause Friedreich ataxis which is an autosomal recessive neurodegenerative disease; based on phylogenomic distribution this protein may have a role in iron-sulfur cluster protein assembly
STM14_0204	yadG	+	202886	203812	CDS	chr	4.23101	5.61717	24.6034	putative ABC-type multidrug transport system ATPase component; similar to Escherichia coli putative ATP-binding component of a transport system (AAC73238.1)
STM14_0115	rluA	-	110043	110702	CDS	chr	4.23027	23.3727	101.408	23S rRNA/tRNA pseudouridine synthase A; catalyzes the synthesis of pseudouridine from uracil-746 in 23S ribosomal RNA and from uracil-32 in the anticodon stem and loop of transfer RNAs
STM14_3602	ygdL	-	3158652	3159458	CDS	chr	4.22398	16.5331	72.1436	putative enzyme; similar to Escherichia coli putative enzyme (AAC75854.1)
STM14_4510		-	3952657	3953508	CDS	chr	4.22006	20.2614	88.7767	putative cytoplasmic protein
STM14_4640		+	4065071	4066033	CDS	chr	4.19847	17.6629	75.7634	putative inner membrane protein
STM14_3227		+	2829159	2829443	CDS	chr	4.17749	5.77872	26.9007	excisionase-like protein; similar to excisionase in phage phi-80; probable excisionase (gi|7467278)
STM14_0508	phnR	-	484042	484761	CDS	chr	4.16898	9.51057	41.0054	2-aminoethylphosphonate transport protein; probable repressor protein of GntR family PhnR (gi|11354257)
STM14_3533	ispD	-	3090982	3091692	CDS	chr	4.15646	8.44763	36.0161	2-C-methyl-D-erythritol 4-phosphate cytidylyltransferase; 4-diphosphocytidyl-2C-methyl-D-erythritol synthase; MEP cytidylyltransferase; MCT; catalyzes the formation of 4-diphosphocytidyl-2-C-methyl-D-erythritol from CTP and 2-C-methyl-D-erythritol 4-phosphate; involved in isoprenoid and isopentenyl-PP biosynthesis; forms homodimers
STM14_1370	fabF	+	1238598	1239839	CDS	chr	4.14903	175.739	742.382	3-oxoacyl-(acyl carrier protein) synthase II; FabF; beta-ketoacyl-ACP synthase II, KASII; catalyzes a condensation reaction in fatty acid biosynthesis: addition of an acyl acceptor of two carbons from malonyl-ACP; required for the elongation of short-chain unsaturated acyl-ACP
STM14_4312	nikR	+	3765005	3765442	CDS	chr	4.13725	22.1184	92.5276	Nickel responsive regulator NikR; Transport of Nickel and Cobalt
STM14_4666	atpE	-	4092759	4092998	CDS	chr	4.13344	386.89	1643.43	F0F1 ATP synthase subunit C; Produces ATP from ADP in the presence of a proton gradient across the membrane. Subunit C is part of the membrane proton channel F0
STM14_3516		-	3077279	3078229	CDS	chr	4.13091	2.44922	10.8463	putative nucleoside-diphosphate-sugar epimerase; similar to Escherichia coli UDP-galactose-4-epimerase (AAC73846.1)
STM14_2217	rrmA	-	1944112	1944921	CDS	chr	4.12333	4.9097	20.9448	23S rRNA methyltransferase A; methylates the guanosine in position 745 of 23S rRNA; required for translation and cell growth
STM14_4974	birA	+	4371278	4372240	CDS	chr	4.12222	16.3884	69.5152	biotin--protein ligase; catalyzes the formation of biotinyl-5'-AMP, also acts as a transcriptional repressor of the biotin operon
STM14_2850	elaA	-	2470691	2471152	CDS	chr	4.11705	4.65722	19.1946	hypothetical protein
STM14_1770	fumA	+	1552163	1553809	CDS	chr	4.11118	77.7654	327.952	fumarase A; fumarate hydratase class I aerobic isozyme (SW:FUMA_SALTY)
STM14_0126	thiP	-	124813	126423	CDS	chr	4.0848	4.38289	18.696	thiamine transporter membrane protein; permease; with TbpA and ThiQ functions in transport of thiamine and thiamine pyrophosphate into the cell; repressed in presence of exogenous thiamine
STM14_5073		+	4451529	4451876	CDS	chr	4.07936	48.9876	204.506	putative cytoplasmic protein
STM14_3968	rbfA	-	3466172	3466573	CDS	chr	4.06492	63.1234	261.095	ribosome-binding factor A; associates with free 30S ribosomal subunits; essential for efficient processing of 16S rRNA; in Escherichia coli rbfA is induced by cold shock
STM14_4966	murI	+	4363484	4364335	CDS	chr	4.06281	20.6067	86.2311	glutamate racemase; converts L-glutamate to D-glutamate, a component of peptidoglycan
STM14_4958	argH	+	4355004	4356380	CDS	chr	4.03959	9.52762	38.1998	argininosuccinate lyase; catalyzes the formation of arginine from (N-L-arginino)succinate
STM14_1267	scsB	+	1158909	1160795	CDS	chr	4.02751	3.59167	14.7873	suppression of copper sensitivity protein; suppressor for copper-sensitivity B (gi|2327004); suppression of copper sensitivity
STM14_4080	prmA	+	3567628	3568509	CDS	chr	4.02377	6.20326	25.1513	ribosomal protein L11 methyltransferase; methylates ribosomal protein L11 at multiple amino acid positions; mutations of these genes in Escherichia coli or Thermus thermophilus has no apparent phenotype
STM14_4003	yrbH	+	3494858	3495844	CDS	chr	4.02229	26.7594	109.761	D-arabinose 5-phosphate isomerase; similar to Escherichia coli putative isomerase (AAC76229.1); polysialic acid capsule expression protein
STM14_1969	frmR	-	1728800	1729075	CDS	chr	3.99676	6.59562	27.1555	COG1937 family protein, putative
STM14_4929	metL	+	4324461	4326893	CDS	chr	3.99667	13.1402	53.6312	bifunctional aspartate kinase II/homoserine dehydrogenase II; multifunctional homodimeric enzyme that catalyzes the phosphorylation of aspartate to form aspartyl-4-phosphate as well as conversion of aspartate semialdehyde to homoserine; functions in a number of amino acid biosynthetic pathways
STM14_0470	phoB	+	451488	452177	CDS	chr	3.98213	26.2444	106.887	transcriptional regulator PhoB; two component response regulator for the phosphate regulon; PhoR phosphorylates PhoB
STM14_0503	thiI	+	478561	480009	CDS	chr	3.97976	8.7691	35.8886	thiamine biosynthesis protein ThiI; Required for the synthesis of the thiazole moiety
STM14_4664	atpH	-	4091681	4092214	CDS	chr	3.96701	161.799	655.484	F0F1 ATP synthase subunit delta; Produces ATP from ADP in the presence of a proton gradient across the membrane; the delta subunit is part of the catalytic core of the ATP synthase complex
STM14_0686	entF	+	646156	650040	CDS	chr	3.96348	2.67625	10.9701	enterobactin synthase subunit F; with EntB, EntD, and EntE forms the multienzyme complex enterobactin synthase; EntF is the serine activating enzyme which catalyzes the formation of the amide and ester bonds of the cyclic enterobactin
STM14_3088	yfgJ	-	2702699	2702920	CDS	chr	3.95387	15.2986	61.7966	putative cytoplasmic protein
STM14_2185		+	1919842	1920183	CDS	chr	3.94988	2.60948	10.6933	putative cytoplasmic protein
STM14_4643	yidZ	+	4068926	4069885	CDS	chr	3.94332	5.64736	22.8732	DNA-binding transcriptional regulator YidZ; Involved in anaerobic NO protection
STM14_4781	tatC	+	4195004	4195783	CDS	chr	3.93567	33.8865	136.922	TatABCE protein translocation system subunit; integral membrane protein
STM14_988	moeA	-	916763	917998	CDS	chr	3.93519	8.36884	33.8159	molybdopterin biosynthesis protein MoeA; is involved in the formation of active molybdenum cofactor and the chelation of molybdenum
STM14_4210	yrfH	+	3666958	3667359	CDS	chr	3.93384	13.9593	56.8598	ribosome-associated heat shock protein Hsp15; predicted small RNA-binding protein
STM14_5004	thiE	-	4393437	4394072	CDS	chr	3.92969	2.65349	10.6817	thiamine-phosphate pyrophosphorylase; catalyzes the formation of thiamine monophosphate from 4-methyl-5-(beta-hydroxyethyl)-thiazole monophosphate and 4-amino-5-hydroxymethyl pyrimidine pyrophosphate
STM14_2882	ackA	+	2499491	2500693	CDS	chr	3.91723	35.109	140.66	acetate kinase; AckA utilizes acetate and can acetylate CheY which increases signal strength during flagellar rotation; utilizes magnesium and ATP; also involved in conversion of acetate to aceyl-CoA
STM14_3732	yqgD	-	3270459	3270758	CDS	chr	3.91537	5.60406	22.8166	putative inner membrane protein
STM14_2422	umuC	-	2091297	2092565	CDS	chr	3.9135	12.2278	50.7124	DNA polymerase V subunit UmuC; binds processed UmuD protein to form functional DNA pol V (UmuD'2UmuC); involved in translesion polymerization
STM14_4659		-	4086436	4087134	CDS	chr	3.9094	5.45001	22.1841	putative permease
STM14_1367	fabD	+	1236444	1237373	CDS	chr	3.90109	50.1224	200.153	acyl carrier protein S-malonyltransferase; malonyl coA-acyl carrier protein transacylase (SW:FABD_SALTY)
STM14_5341	relE	+	4704513	4704797	CDS	chr	3.88839	27.1007	109.317	putative inner membrane protein
STM14_0370		+	359759	360733	CDS	chr	3.88741	5.15421	20.6071	pseudogene; frameshift relative to Escherichia coli probable peptide chain release factor (GB:AAC73340.1)
STM14_4624	yidA	-	4047898	4048743	CDS	chr	3.86236	25.2112	99.5951	sugar phosphatase; YidA; catalyzes the dephosphorylation of erythrose 4-phosphate (preferred substrate), mannose 1-phosphate and p-nitrophenyl phosphate; hydrolyzes the alpha-D-glucose-1-phosphate but not the beta form; member of the haloacid dehalogenase-like hydrolases superfamily and Cof family of proteins
STM14_0691	ybdA	+	654377	655621	CDS	chr	3.85968	3.31826	13.1889	enterobactin exporter EntS; protein p43; inner membrane protein that exports enterobactin to the periplasmic space; member of the major facilitator superfamily (MFS) of transporters
STM14_3505		+	3067578	3067859	CDS	chr	3.85944	82.1233	326.032	putative ABC-type transporter
STM14_2021		-	1777310	1777900	CDS	chr	3.85733	3.75709	14.9877	putative regulatory protein; AraC family; helix-turn-helix
STM14_3967	truB	-	3465228	3466172	CDS	chr	3.84398	47.1005	185.366	tRNA pseudouridine synthase B; catalyzes isomerization of specific uridines in RNA to pseudouridine; responsible for residues in T loops of many tRNAs
STM14_0737	lipA	-	695358	696323	CDS	chr	3.8423	48.3331	189.318	lipoyl synthase; catalyzes the radical-mediated insertion of two sulfur atoms into an acyl carrier protein (ACP) bound to an octanoyl group to produce a lipoyl group
STM14_2985	cysK	+	2594783	2595754	CDS	chr	3.83896	70.3857	282.815	cysteine synthase A; CysK; forms a complex with serine acetyltransferase CysE; functions in cysteine biosynthesis
STM14_4863	fucO	-	4267391	4268539	CDS	chr	3.83706	6.21831	24.65	putative alcohol dehydrogenase; similar to Escherichia coli putative oxidoreductase (AAC76613.1); iron-containing
STM14_4299	ftsY	-	3752444	3753919	CDS	chr	3.83293	24.1304	94.441	cell division protein FtsY; signal recognition protein receptor; functions in the targeting and insertion of membrane proteins
STM14_4032	sspB	-	3523943	3524443	CDS	chr	3.82546	118.617	461.243	ClpXP protease specificity-enhancing factor; similar to Escherichia coli stringent starvation protein B (AAC76260.1)
STM14_2153	prsA	+	1888450	1889397	CDS	chr	3.81959	89.6765	351.55	ribose-phosphate pyrophosphokinase; catalyzes the formation of 5-phospho-alpha-D-ribose 1-phosphate from D-ribose 5-phosphate and ATP
STM14_2961	ypeC	+	2574884	2575210	CDS	chr	3.81635	62.0749	244.281	putative periplasmic protein
STM14_1410	purB	-	1278361	1279731	CDS	chr	3.80609	12.8017	50.0249	adenylosuccinate lyase; Catalyzes two discrete reactions in the de novo synthesis of purines: the cleavage of adenylosuccinate and succinylaminoimidazole carboxamide ribotide
STM14_0539	ybaX	-	512364	513059	CDS	chr	3.80343	14.069	55.0978	queuosine biosynthesis protein QueC; YbaX; catalyzes the transformation of GTP to 7-cyano-7-deazaguanine (preQ0), as one of the early reactions of quenosine biosynthesis; quenosine is a modified nucleoside that occurs at the wobble position of GUN anticodons in tRNAs for Asn, Asp, Tyr, and His
STM14_3425	srlD	+	3000460	3001239	CDS	chr	3.79301	5.54038	21.3087	sorbitol-6-phosphate dehydrogenase; catalyzes the conversion of sorbitol 6-phosphate into fructose 6-phosphate
STM14_4919	hslU	-	4312735	4314066	CDS	chr	3.79286	43.7396	170.036	ATP-dependent protease ATP-binding subunit; heat shock protein involved in degradation of misfolded proteins
STM14_2312	aspS	-	2006515	2008287	CDS	chr	3.78137	32.036	123.957	aspartyl-tRNA synthetase; catalyzes a two-step reaction, first charging an aspartate molecule by linking its carboxyl group to the alpha-phosphate of ATP, followed by transfer of the aminoacyl-adenylate to its tRNA; contains discriminating and non-discriminating subtypes
STM14_4915	yiiU	+	4310700	4310939	CDS	chr	3.77536	317.694	1226.89	putative cytoplasmic protein
STM14_0371	prfH	+	360888	361502	CDS	chr	3.77257	7.41405	28.1213	peptide chain release factor-like protein; similar to release factor 1 and 2
STM14_0901	galE	-	840921	841937	CDS	chr	3.76904	23.1694	89.3047	UDP-galactose-4-epimerase; UDP-glucose 4-epimerase (SW:GALE_SALTY)
STM14_0781	miaB	-	734984	736408	CDS	chr	3.76758	22.9395	88.3774	rRNA modification protein; methylthiolation of isopentenylated A37 derivatives in rRNA
STM14_3978	folP	-	3476921	3477769	CDS	chr	3.76751	8.0411	31.3897	dihydropteroate synthase; catalyzes the formation of dihydropteroate from 2-amino-4-hydroxy-6-hydroxymethyl-7,8-dihydropteridine diphosphate and 4-aminobenzoate
STM14_4079	panF	+	3566165	3567616	CDS	chr	3.76541	3.46998	13.4076	sodium/panthothenate symporter; mediates high affinitiy panthothenate transport which is stimulated by the presence of sodium ions; member of SSS family of sodium/solute symporters; the imported panthothenate is phosphorylated by panthothenate kinase
STM14_1365	plsX	+	1234346	1235395	CDS	chr	3.75421	47.0154	179.003	putative glycerol-3-phosphate acyltransferase PlsX; involved in acylation of glycerol-3-phosphate to form 1-acyl-glycerol-3 phosphate for use in phospholipid biosynthesis; functions with PlsY
STM14_3451	hypB	+	3020458	3021330	CDS	chr	3.74742	15.7917	60.8583	hydrogenase nickel incorporation protein HypB; GTP hydrolase involved in nickel liganding into hydrogenases
STM14_2753	yejL	+	2380214	2380441	CDS	chr	3.74218	53.0882	203.543	hypothetical protein
STM14_4852	fdoG	-	4258342	4260756	CDS	chr	3.71404	112.069	424.979	formate dehydrogenase alpha subunit; similar to Escherichia coli formate dehydrogenase-O major subunit (AAD13456.1)
STM14_1444		+	1300142	1300696	CDS	chr	3.71107	6.02601	22.857	putative bacteriophage protein
STM14_4461	secB	-	3909728	3910195	CDS	chr	3.69911	150.238	569.018	preprotein translocase subunit SecB; molecular chaperone that is required for the normal export of envelope proteins out of the cell cytoplasm; in Escherichia coli this proteins forms a homotetramer in the cytoplasm and delivers proteins to be exported to SecA
STM14_5586		+	53351	53674	CDS	pSLT	3.69521	5.63927	21.3256
STM14_1801	clcB	-	1577076	1578329	CDS	chr	3.69338	3.65496	14.0558	putative voltage-gated ClC-type chloride channel ClcB
STM14_4001	yrbF	-	3492842	3493654	CDS	chr	3.68819	14.8507	56.2948	putative ABC transporter ATP-binding protein YrbF; ATP-binding subunit of a putative ABC toluene efflux transporter
STM14_5444	yjiX	-	4800100	4800303	CDS	chr	3.67245	10.8883	40.8695	putative cytoplasmic protein
STM14_1422		-	1287269	1288099	CDS	chr	3.665	7.37901	29.3874	recombination and repair protein RecT
STM14_0629		-	602079	602516	CDS	chr	3.66277	2.71576	10.4599	putative inner membrane protein
STM14_0218	pcnB	-	214578	215996	CDS	chr	3.64718	21.8232	81.7817	poly(A) polymerase I; Polymerase that creates the 3' poly(A) tail found in some mRNA's
STM14_1004		+	929511	929708	CDS	chr	3.64484	3.01898	12.2663	pseudogene; similar to MaoC-like domain protein~disrupted by frameshift
STM14_4923	priA	-	4316946	4319144	CDS	chr	3.62081	10.0277	37.6644	primosome assembly protein PriA; binding of PriA to forked DNA starts the assembly of the primosome, also possesses 3'-5' helicase activity
STM14_4888	ushB	+	4288170	4288925	CDS	chr	3.61587	25.3122	93.3535	CDP-diacylglycerol pyrophosphatase; CDP-diacylglycerol pyrophosphatase (SW:CDH_SALTY)
STM14_2648	thiM	-	2292601	2293398	CDS	chr	3.61528	4.599	16.9633	hydroxyethylthiazole kinase; catalyzes the formation of 4-methyl-5-(2-phosphoethyl)-thiazole and ADP from 4-methyl-5-(2-hydroxyethyl)-thiazole and ATP
STM14_3452	hypC	+	3021321	3021593	CDS	chr	3.61163	21.1069	76.6767	hydrogenase isoenzymes formation protein; HypC; accessory protein necessary for maturation of the hydrogenase isoforms 1, 2 and 3; forms a complex with HypD, HypE, and HypF proteins, which is the site of ligand biosynthesis and attachment to the iron atom of the NiFe site in the hydrogenase
STM14_5015	hydG	+	4403420	4404745	CDS	chr	3.60974	13.588	50.3289	transcriptional regulatory protein ZraR; DNA-binding response regulator in two-component regulatory system with ZraS; response regulator/sigma54 interaction protein
STM14_4311	acpT	+	3764371	3764949	CDS	chr	3.60019	31.1222	115.424	holo-(acyl carrier protein) synthase 2
STM14_4332		-	3788230	3788949	CDS	chr	3.60009	8.69594	31.8451	putative regulatory protein; similar to Escherichia coli putative transcriptional regulator (AAC76400.1); GntR family
STM14_0124	yabI	+	123316	124083	CDS	chr	3.59496	12.8619	47.6981	hypothetical protein; DedA family
STM14_5206	groES	+	4587605	4587898	CDS	chr	3.58176	174.639	642.928	co-chaperonin GroES; 10 kDa chaperonin; Cpn10; GroES; forms homoheptameric ring; binds to one or both ends of the GroEL double barrel in the presence of adenine nucleotides capping it; folding of unfolded substrates initiates in a GroEL-substrate bound and capped by GroES; release of the folded substrate is dependent on ATP binding and hydrolysis in the trans ring
STM14_3627	mutH	+	3183190	3183885	CDS	chr	3.57755	15.6242	57.1659	DNA mismatch repair protein MutH
STM14_4507	spoT	+	3947762	3949873	CDS	chr	3.57393	33.7182	123.554	bifunctional (p)ppGpp synthetase II/ guanosine-3',5'-bis pyrophosphate 3'-pyrophosphohydrolase; similar to Escherichia coli (p)ppGpp synthetase II; also guanosine-3',5'-bis pyrophosphate 3'-pyrophosphohydrolase (AAC76674.1)
STM14_3977	glmM	-	3475591	3476928	CDS	chr	3.56399	22.399	81.7678	phosphoglucosamine mutase; catalyzes the conversion of glucosamine-6-phosphate to glucosamine-1-phosphate
STM14_3838		-	3346793	3346987	CDS	chr	3.56335	3.05168	10.6377	hypothetical protein
STM14_3395		+	2979675	2980859	CDS	chr	3.56127	3.36199	12.4635	putative inner membrane protein; similar to Escherichia coli putative transport protein (AAC75728.1)
STM14_4407	glyQ	-	3855540	3856451	CDS	chr	3.56068	14.2668	52.019	glycyl-tRNA synthetase subunit alpha; glycine--tRNA ligase alpha chain; GlyRS; class II aminoacyl tRNA synthetase; tetramer of alpha(2)beta(2); catalyzes a two-step reaction; first charging a glycine molecule by linking its carboxyl group to the alpha-phosphate of ATP; second by transfer of the aminoacyl-adenylate to its tRNA
STM14_2551	sbmC	-	2186957	2187424	CDS	chr	3.5549	284.854	1040.07	DNA gyrase inhibitor; similar to DNA gyrase inhibitory protein (SW:GYRI_SALTY)
STM14_0574	adk	+	546735	547379	CDS	chr	3.55113	62.2467	226.034	adenylate kinase; essential enzyme that recycles AMP in active cells; converts ATP and AMP to two molecules of ADP
STM14_1551		+	1367589	1367696	CDS	chr	3.54461	5.39413	20.2289	putative inner membrane protein
STM14_3132	hcaT	-	2743899	2745038	CDS	chr	3.54122	13.116	47.9121	putative 3-phenylpropionic acid transporter; putative transporter of 3-phenylpropionate across the inner membrane; member of the major facilitator superfamily of transporters
STM14_4920	hslV	-	4314076	4314606	CDS	chr	3.53705	30.1715	108.983	ATP-dependent protease peptidase subunit; heat shock protein involved in degradation of misfolded proteins
STM14_4462	grxC	-	3910239	3910490	CDS	chr	3.52952	63.9491	230.08	glutaredoxin 3; similar to Escherichia coli glutaredoxin 3 (AAC76634.1)
STM14_4631	dnaN	-	4056212	4057312	CDS	chr	3.51074	63.2928	230.258	DNA polymerase III subunit beta; binds the polymerase to DNA and acts as a sliding clamp
STM14_1421		-	1286913	1287233	CDS	chr	3.50566	3.99218	15.6981	conserved hypothetical protein; similar to hypothetical protein SPAB_02271 [Paratyphi B str. SPB7]
STM14_4300	yhhF	+	3754045	3754641	CDS	chr	3.4991	10.9854	39.5376	16S rRNA m(2)G966-methyltransferase; catalyzes the methylation of 16S rRNA at position G966
STM14_2690	cdd	+	2330719	2331603	CDS	chr	3.48947	19.9996	71.3053	cytidine deaminase; Reclaims exogenous and endogenous cytidine and 2'-deoxycytidine molecules for UMP synthesis
STM14_4498	yicC	+	3941213	3942076	CDS	chr	3.48853	36.4266	130.086	hypothetical protein; similar to Escherichia coli putative alpha helix protein (AAC76668.1)
STM14_2311	ntpA	-	2005960	2006412	CDS	chr	3.48428	58.7614	208.752	dATP pyrophosphohydrolase; converts dATP to dAMP and pyrophosphate
STM14_4161	kefB	-	3621069	3622874	CDS	chr	3.48196	13.4245	47.8218	glutathione-regulated potassium-efflux system protein KefB; involved in potassium efflux
STM14_4628	gyrB	-	4052548	4054962	CDS	chr	3.45887	86.5658	308.553	DNA gyrase subunit B; negatively supercoils closed circular double-stranded DNA
STM14_4681	rbsB	+	4108280	4109170	CDS	chr	3.45825	185.856	652.36	D-ribose transporter subunit RbsB; periplasmic substrate-binding component of the ATP-dependent ribose transport system
STM14_3246	trxC	+	2842488	2842907	CDS	chr	3.45704	64.0972	226.387	thioredoxin 2; similar to Escherichia coli putative thioredoxin-like protein (AAC75635.1); redox factor
STM14_3453	hypD	+	3021593	3022714	CDS	chr	3.44157	9.74515	34.3014	putative hydrogenase formation protein; similar to Escherichia coli pleiotrophic effects on 3 hydrogenase isozymes (AAC75771.1)
STM14_4650	pstA	-	4075293	4076183	CDS	chr	3.44003	12.6181	44.8312	phosphate transporter permease subunit; Part of the ABC transporter complex PstABCS responsible for inorganic phosphate (Pi) uptake under Pi starvation conditions
STM14_4035		-	3525350	3526144	CDS	chr	3.43816	8.67273	30.6941	putative cytoplasmic protein
STM14_3664		-	3214693	3214920	CDS	chr	3.43672	175.805	618.014	putative cytoplasmic protein
STM14_1492	msgA	-	1339441	1339680	CDS	chr	3.43638	48.0114	169.865	virulence protein msga. {salmonella-related protein
STM14_0808	fur	-	756891	757343	CDS	chr	3.43564	135.767	478.245	ferric uptake regulator; negatively regulates a number of operons that encode enzymes involved in iron transport; activated by manganese; forms a homodimer
STM14_1366	fabH	+	1235475	1236428	CDS	chr	3.42373	28.2362	99.0997	3-oxoacyl-(acyl carrier protein) synthase III; FabH; beta-ketoacyl-acyl carrier protein synthase III; catalyzes the condensation of acetyl-CoA with malonyl-ACP to initiate cycles of fatty acid elongation; differs from 3-oxoacyl-(acyl carrier protein) synthase I and II in that it utilizes CoA thioesters as primers rather than acyl-ACPs
STM14_4712	rhlB	-	4137118	4138383	CDS	chr	3.42224	48.5194	171.96	ATP-dependent RNA helicase RhlB; enables ATP-dependent unwinding of double stranded RNA as a component of the RNA degradosome, a multi-enzyme complex important in RNA processing and messenger RNA degradation
STM14_1548	yeaM	+	1366163	1366957	CDS	chr	3.42095	9.61818	33.5821	putative regulatory protein; similar to Escherichia coli putative AraC-type regulatory protein (AAC74860.1); AraC/XylS family
STM14_1756	rnfC	-	1541546	1543753	CDS	chr	3.39559	6.74782	23.4266	electron transport complex protein RnfC; part of membrane-bound complex thought to be involved in electron transport to nitrogen
STM14_0117	polB	-	113794	116145	CDS	chr	3.39169	10.5533	36.7469	DNA polymerase II; Has polymerase, DNA-binding and 3'-5' exonuclease activities. In Aeropyrum pernix this protein is sensitive to aphidicolin and stable at 95#C
STM14_0356	ybeJ	+	347659	348480	CDS	chr	3.38809	3.66805	12.7603	putative xylanase/chitin deacetylase
STM14_0871	pal	+	817788	818312	CDS	chr	3.38746	153.824	532.069	peptidoglycan-associated outer membrane lipoprotein; similar to Escherichia coli peptidoglycan-associated lipoprotein (AAC73835.1); tol protein required for outer membrane integrity, uptake of group A colicins, and translocation of phage DNA to cytoplasm
STM14_3598	csdA	+	3155765	3156970	CDS	chr	3.3847	13.2404	46.0544	cysteine sulfinate desulfinase
STM14_2650		+	2293808	2294122	CDS	chr	3.3809	22.8111	79.6543	putative periplasmic protein
STM14_5489	deoB	+	4836541	4837764	CDS	chr	3.37862	73.0089	254.243	thymidine phosphorylase; Catalyzes the reversible phosphorolysis of thymidine, deoxyuridine and their analogues to their respective bases and 2-deoxyribose 1-phosphate
STM14_0202	hpt	+	201521	202057	CDS	chr	3.37521	21.6519	75.4981	hypoxanthine-guanine phosphoribosyltransferase; Catalyzes the salvage synthesis of inosine-5'-monophosphate (IMP) and guanosine-5'-monophosphate (GMP) from the purine bases hypoxanthine and guanine, respectively
STM14_3663		-	3214295	3214693	CDS	chr	3.36834	95.5471	331.33	plasmid maintenance protein; stability determinant protein
STM14_4647	yieH	+	4072933	4073598	CDS	chr	3.36741	22.9451	79.4184	6-phosphogluconate phosphatase; YieH; catalyzes the dephosphorylation of phosphoenolpyruvate, AMP and p-nitrophenyl phosphate; purine and pyrimidine nucleotides are secondary substrates; member of the haloacid dehalogenase-like hydrolases superfamily
STM14_0222	ligT	-	218455	218985	CDS	chr	3.36637	17.801	61.3809	2'-5' RNA ligase
STM14_4024	codB	+	3515734	3516987	CDS	chr	3.36607	3.29473	11.454	cytosine permease; similar to Escherichia coli cytosine permease/transport (AAC73439.1)
STM14_4399	cspA	+	3850130	3850342	CDS	chr	3.36328	1091.68	3591.54	major cold shock protein; cold shock protein CspA (SW:CSPA_SALTY); 7.4 kDa; transcriptional activator of hns
STM14_1760	ydgT	-	1545511	1545726	CDS	chr	3.35698	34.9761	121.196	putative cytoplasmic protein
STM14_1434		+	1295815	1296480	CDS	chr	3.35491	5.74948	20.3735	Ead-like protein; similar to hypothetical protein Salmentericaenterica_07884 [Hadar str. RI_05P066]
STM14_1302	ycdZ	+	1185654	1186148	CDS	chr	3.34923	21.437	73.2082	putative inner membrane protein; hypothetical protein in phoH-csgG intergenic region (SW:YCDZ_SALTY)
STM14_4298	ftsE	-	3751773	3752441	CDS	chr	3.3473	41.5534	142.271	cell division protein FtsE; putative ATP-binding protein of an ATP-binding cassette transporter; when bound to FtsX, FtsEX localizes to the cell division site and plays a role in the assembly or stability of the septal ring under low-salt growth conditions
STM14_3581	sdaC	+	3140581	3141870	CDS	chr	3.34012	95.7862	329.191	putative serine transport protein; similar to Escherichia coli probable serine transporter (AAC75838.1); HAAAP family
STM14_5170	melR	-	4554739	4555671	CDS	chr	3.33305	18.3759	62.4031	DNA-binding transcriptional regulator MelR; similar to Escherichia coli regulator of melibiose operon (AAC77079.1); AraC/XylS family
STM14_2939	yfcZ	-	2553292	2553576	CDS	chr	3.33066	113.405	390.039	putative cytoplasmic protein
STM14_1589		-	1399093	1399974	CDS	chr	3.32965	28.8796	98.2266	nucleotide excision repair endonuclease; 3' incision activity; acts with UvrC
STM14_1436		+	1296955	1297608	CDS	chr	3.31894	6.05963	22.0569	Eaa-like protein; similar to hypothetical protein STY1027 [Typhi str. CT18]
STM14_4649	pstB	-	4074433	4075206	CDS	chr	3.31574	13.4328	45.8898	phosphate transporter subunit; similar to Escherichia coli ATP-binding component of high-affinity phosphate-specific transport system (AAC76748.1); ABC superfamily ATP-binding protein
STM14_1051	hcr	-	970312	971280	CDS	chr	3.30848	8.84629	30.0554	HCP oxidoreductase, NADH-dependent; similar to Escherichia coli putative enzyme (AAC73959.1); hcp gene product
STM14_0167	yacF	-	163177	163920	CDS	chr	3.30739	12.905	43.8356	hypothetical protein
STM14_3599	ygdK	+	3156970	3157413	CDS	chr	3.30187	18.301	61.8262	putative FeS center assembly protein; similar to SufE
STM14_4853	fdhD	+	4261587	4262423	CDS	chr	3.30098	15.7863	53.3974	formate dehydrogenase accessory protein; involved in the production or activity of formate dehydrogenase-H which is active when nitrate is not present during anaerobic growth
STM14_4550		-	3986241	3989039	CDS	chr	3.30054	13.545	45.7079	putative transcriptional regulator; similar to Escherichia coli psp operon transcriptional activator (AAC74385.1); NtrC family; contains ATPase domain
STM14_1025	mdaA	+	946833	947555	CDS	chr	3.3004	11.075	37.4608	nitroreductase A; NADPH-dependent; oxygen-insensitive; catalyzes the reduction of nitroaromatic compounds
STM14_0161	yacA	+	158843	159340	CDS	chr	3.29774	52.5719	177.109	SecA regulator SecM; secM translational pause allows for the initiation of secA translation
STM14_4883	cpxP	+	4284179	4284679	CDS	chr	3.29441	937.899	3165.87	periplasmic repressor CpxP; repressor of the Cpx envelope stress response pathway which occurs via periplasmic interactions with CpxA; CpxP is degraded by DegP protease especially in the presence of misfolded substrates
STM14_4025	codA	+	3516974	3518254	CDS	chr	3.28949	8.46538	28.2551	cytosine deaminase; Catalyzes the deamination of cytosine to uracil and ammonia
STM14_0851	sdhC	+	798474	798878	CDS	chr	3.28786	237.152	799.457	succinate dehydrogenase cytochrome b556 large membrane subunit; similar to Escherichia coli succinate dehydrogenase; cytochrome b556 (AAC73815.1)
STM14_1747	tyrS	+	1533463	1534737	CDS	chr	3.27902	41.4943	139.028	tyrosyl-tRNA synthetase; catalyzes the formation of tyrosyl-tRNA(Tyr) from tyrosine and tRNA(Tyr)
STM14_4484	rfaQ	-	3931551	3932621	CDS	chr	3.26838	14.7159	49.3257	lipopolysaccharide biosynthesis protein, putative
STM14_1266	scsA	+	1158498	1158860	CDS	chr	3.26774	42.0001	140.305	suppression of copper sensitivity protein A; suppressor for copper-sensitivity A (gi|2327003); putative copper binding protein
STM14_4556		+	3992486	3992845	CDS	chr	3.25609	58.2662	194.746	Putative cytoplasmic protein
STM14_0471	phoR	+	452247	453542	CDS	chr	3.24491	12.5913	42.1282	phosphate regulon sensor protein; membrane-associated histidine protein kinase that phosphorylates phoB in response to environmental signals as part of the two-component phosphate regulatory system phoR/phoB
STM14_2208	sdaA	+	1934781	1936145	CDS	chr	3.24465	49.9101	166.337	L-serine deaminase I/L-threonine deaminase I; similar to Escherichia coli L-serine deaminase (AAC74884.1)
STM14_0473	brnQ	+	453951	455270	CDS	chr	3.23454	23.768	78.4836	branched-chain amino acid transporter; branched-chain amino acid transport system II carrier protein (SW:BRNQ_SALTY); LIVCS family; LIV-II
STM14_0570	ybaB	+	543575	543904	CDS	chr	3.23211	128.381	425.671	conserved hypothetical protein TIGR00103
STM14_4623	dgoR	-	4046948	4047637	CDS	chr	3.23195	5.52376	17.917	galactonate operon transcriptional repressor; similar to Escherichia coli regulator protein for dgo operon (AAC76718.1); GntR family
STM14_4700	ilvE	+	4124588	4125517	CDS	chr	3.21385	14.3583	47.3078	branched-chain amino acid aminotransferase; catalyzes the transamination of the branched-chain amino acids to their respective alpha-keto acids
STM14_0468	sbcD	-	450071	451273	CDS	chr	3.2097	3.31502	10.963	exonuclease subunit SbcD; with SbcC cleaves DNA hairpin structure, also has 5' single-strand endonuclease activity
STM14_3989	yhbE	-	3485302	3486267	CDS	chr	3.2042	29.9751	98.1705	pseudogene; frameshift relative to Escherichia coli b3184; yhhE
STM14_4907	yiiQ	-	4304730	4305326	CDS	chr	3.19928	6.54389	21.5303	putative periplasmic protein
STM14_4726	wecF	+	4150809	4152167	CDS	chr	3.19837	14.8253	48.9074	putative entero common antigen polymerase; probable 4-alpha-L-fucosyltransferase (SW:WECF_SALTY)
STM14_4684	yieO	-	4111201	4112628	CDS	chr	3.19658	13.6004	45.5176	putative tranport protein; similar to Escherichia coli putative transport protein (AAC76777.1); MFS family; 1st module
STM14_4793	hemG	+	4208827	4209372	CDS	chr	3.19484	18.3821	59.8206	protoporphyrinogen oxidase; catalyzes the oxidation of protoporphyrinogen IX to form protoporphyrin IX
STM14_5346	treB	-	4709635	4710510	CDS	chr	3.1835	7.15577	23.5261	pseudogene; frameshift
STM14_2930	yfcM	-	2543908	2544456	CDS	chr	3.18107	7.70887	25.3052	putative cytoplasmic protein; similar to Escherichia coli putative transporting ATPase (AAC75386.1)
STM14_0676		-	638840	639421	CDS	chr	3.17684	14.6318	47.3551	putative regulatory protein
STM14_0813	ybfF	-	758733	759503	CDS	chr	3.17588	10.7985	35.3944	hypothetical protein
STM14_0183	aceE	+	176953	179616	CDS	chr	3.17423	35.2491	114.692	pyruvate dehydrogenase subunit E1; E1 component; part of pyruvate dehydrogenase; forms a complex with DlaT and LpdC
STM14_0492	ybaD	+	470084	470533	CDS	chr	3.17131	35.7896	116.024	transcriptional regulator NrdR
STM14_4326	yhiR	+	3781347	3782189	CDS	chr	3.16844	16.8743	54.9797	putative cytoplasmic protein
STM14_4884	fieF	+	4284827	4285729	CDS	chr	3.13369	33.6545	107.85	ferrous iron efflux protein F; member of cation diffusion facilitator family; CDF; membrane-bound; induced by both zinc and iron, but does not induce resistance to zinc; can transport zinc(II) in a proton-dependent manner; instead this protein induces iron resistance; forms dimers
STM14_1412	trmU	-	1280463	1281569	CDS	chr	3.12775	39.551	126.637	tRNA (5-methylaminomethyl-2-thiouridylate)-methyltransferase; Enables the biosynthesis of the modified nucleoside 5-methylaminomethyl-2-thiouridine present in the wobble position of some tRNAs
STM14_3062	upp	-	2663585	2664211	CDS	chr	3.12718	47.7409	152.698	uracil phosphoribosyltransferase; Catalyzes the formation of uracil and 5-phospho-alpha-D-ribosy 1-diphosphate from UMP and diphosphate
STM14_5568	rlgA	-	36753	37313	CDS	pSLT	3.12134	110.459	355.557	putative integrase protein
STM14_0631	ybcJ	-	603182	603394	CDS	chr	3.11898	93.353	297.178	hypothetical protein
STM14_1437		+	1297601	1297882	CDS	chr	3.10991	7.62903	25.8794	hypothetical protein; similar to hypothetical protein UTI89_C1271 [Escherichia coli UTI89]
STM14_2471		-	2124021	2125178	CDS	chr	3.10894	53.4849	171.042	hypothetical protein; similar to S. flexneri 179; S34345 and P4 ORF199; CAA80647
STM14_4566	yicN	-	3999227	3999679	CDS	chr	3.10881	12.3353	38.7622	putative inner membrane protein
STM14_3900	ygjP	+	3407829	3408326	CDS	chr	3.10759	19.9695	63.3015	putative metal-dependent hydrolase
STM14_3215		-	2820665	2820985	CDS	chr	3.10693	27.6369	89.8945	prophage cI protein
STM14_2202	yeaZ	-	1929167	1929862	CDS	chr	3.10432	26.5673	84.6283	putative molecular chaperone
STM14_0752		+	706273	707367	CDS	chr	3.0985	4.70175	14.7675	threonine-phosphate decarboxylase; cobalamin biosynthesis protein; decarboxylates L-threonine-O-3-phosphate to yield (R)-1-amino-2-propanol O-2-phosphate, the precursor for the linkage between the nucleotide loop and the corrin ring in cobalamin; structurally similar to histidinol phosphate aminotransferase
STM14_5010	yjaG	+	4399513	4400103	CDS	chr	3.0909	41.8867	132.335	putative cytoplasmic protein
STM14_0284	proS	-	283167	284885	CDS	chr	3.08775	23.9571	75.6859	prolyl-tRNA synthetase; catalyzes the formation of prolyl-tRNA(Pro) from proline and tRNA(Pro)
STM14_4327	gor	+	3782294	3783646	CDS	chr	3.08761	28.8718	91.4975	glutathione reductase; catalyzes the reduction of 2 glutathione to glutathione disulfide; maintains high levels of reduced glutathione in the cytosol; involved in redox regulation and oxidative defense
STM14_2967	yfeC	+	2580905	2581267	CDS	chr	3.08671	30.6059	97.0874	putative negative regulator
STM14_2920		-	2536145	2537323	CDS	chr	3.08389	17.0014	53.2661	hypothetical protein; similar to Escherichia coli putative transport protein (AAC75382.1)
STM14_4782	yigW	+	4195813	4196607	CDS	chr	3.07924	9.63297	30.4332	DNase TatD; magnesium dependent; not involved in the Sec-independent protein export system
STM14_5302	fbp	-	4668328	4669326	CDS	chr	3.07674	82.3797	259.093	fructose-1,6-bisphosphatase; catalyzes the formation of D-fructose 6-phosphate from fructose-1,6-bisphosphate
STM14_0476		-	458766	459368	CDS	chr	3.06879	240.52	758.769	putative thiol-alkyl hydroperoxide reductase; similar to Escherichia coli alkyl hydroperoxide reductase C22 subunit; detoxification of hydroperoxides (AAC73706.1)
STM14_0269	fabZ	+	267241	267696	CDS	chr	3.06025	59.8217	187.08	(3R)-hydroxymyristoyl-ACP dehydratase; in Pseudomonas aeruginosa this enzyme is a trimer of dimers; essential for membrane formation; performs third step of type II fatty acid biosynthesis; catalyzes dehydration of (3R)-hydroxyacyl-ACP to trans-2-acyl-ACP
STM14_4344	yhjE	+	3796753	3798075	CDS	chr	3.04814	3.96991	12.2841	putative transport protein; similar to Escherichia coli putative transport protein (AAC76548.1); MFS family
STM14_5006	rsd	-	4396331	4396819	CDS	chr	3.04361	50.0114	154.862	anti-RNA polymerase sigma 70 factor; binds specifically to the major sigma factor sigma 70; active in stationary phase
STM14_3976	secG	-	3475036	3475368	CDS	chr	3.04301	199.582	621.398	preprotein translocase subunit SecG; similar to Escherichia coli protein export; membrane protein (AAC76207.1); IISP family; auxillary membrane component
STM14_3677	fldB	+	3224573	3225094	CDS	chr	3.03459	25.6781	79.7689	flavodoxin
STM14_0077	carA	+	75881	77029	CDS	chr	3.03417	16.5057	51.1852	carbamoyl phosphate synthase small subunit; catalyzes production of carbamoyl phosphate from bicarbonate and glutamine in pyrimidine and arginine biosynthesis pathways; forms an octamer composed of four CarAB dimers
STM14_1927	ydcY	-	1689291	1689524	CDS	chr	3.02725	39.3236	123.191	putative cytoplasmic protein
STM14_2731		-	2361699	2361953	CDS	chr	3.02687	5.12888	16.1914	hypothetical protein
STM14_3380		+	2968560	2969009	CDS	chr	3.02487	132.15	409.802	putative inner membrane protein
STM14_3747	yggV	+	3281650	3282243	CDS	chr	3.02207	12.9806	40.3871	putative deoxyribonucleotide triphosphate pyrophosphatase; HAM1-like protein; Rec-dependent growth; RgdB; yggV; it is suspected that this protein functions to remove misincorporated bases such as xanthine or hypoxanthine
STM14_3004		-	2609180	2610079	CDS	chr	3.01751	29.8273	92.2036	putative iron-dependent peroxidase
STM14_2720	nfo	+	2354212	2355069	CDS	chr	3.01657	13.5542	41.926	endonuclease IV; Assists in DNA repair by cleaving phosphodiester bonds at apurinic or apyrimidinic sties to produce new 5' ends that are base-free deoxyribose 5-phosphate residues
STM14_0569	dnaX	+	541601	543529	CDS	chr	3.01608	37.4974	115.428	DNA polymerase III subunits gamma and tau; catalyzes the DNA-template-directed extension of the 3'-end of a DNA strand; the tau chain serves as a scaffold to help in the dimerizaton of the alpha,epsilon and theta core complex; the gamma chain seems to interact with the delta and delta' subunits to transfer the beta subunit on the DNA
STM14_1111	ihfB	+	1025979	1026263	CDS	chr	3.01434	217.291	670.503	integration host factor subunit beta; This protein is one of the two subunits of integration host factor, a specific DNA-binding protein that functions in genetic recombination as well as in transcriptional and translational control
STM14_4159	slyD	-	3620173	3620763	CDS	chr	3.00762	126.724	390.479	FKBP-type peptidyl-prolyl cis-trans isomerase; rotamase
STM14_3115	hscB	-	2731612	2732127	CDS	chr	3.00355	50.576	155.815	co-chaperone HscB; J-type co-chaperone that regulates the ATPase and peptide-binding activity of Hsc66 chaperone; may function in biogenesis of iron-sulfur proteins
STM14_4031	yhcK	-	3523043	3523825	CDS	chr	3.00093	37.8381	116.04	transcriptional regulator NanR; Transcriptional repressor of the nan operon that encodes proteins involved in sialic acid utilization
STM14_2150	ipk	+	1887333	1888184	CDS	chr	2.99967	73.7405	227.644	4-diphosphocytidyl-2-C-methyl-D-erythritol kinase; catalyzes the phosphorylation of 4-diphosphocytidyl-2-C-methyl-D-erythritol in the mevalonate-independent pathway of isoprenoid biosynthesis
STM14_3537	cysC	-	3092587	3093192	CDS	chr	2.98838	5.8047	18.3164	adenylylsulfate kinase; converts ATP and adenylyl sulfate to ADP and 3'-phosphoadenylyl sulfate; in Escherichia coli this enzyme functions in cysteine biosynthesis
STM14_4600	ibpA	-	4023608	4024021	CDS	chr	2.98775	148.508	453.961	heat shock protein IbpA; with IbpB associates with aggregated proteins to stabilize and protect them from irreversible denaturation and extensive proteolysis during heat shock and oxidative stress
STM14_2804	gyrA	-	2425264	2427900	CDS	chr	2.98306	60.9844	185.759	DNA gyrase subunit A; negatively supercoils closed circular double-stranded DNA
STM14_4622	dgoK	-	4046073	4046951	CDS	chr	2.9732	5.20959	15.7679	2-oxo-3-deoxygalactonate kinase; similar to Escherichia coli 2-oxo-3-deoxygalactonate kinase (AAC76716.1)
STM14_2846	yfbB	-	2466424	2467182	CDS	chr	2.97287	14.5678	44.3523	acyl-CoA thioester hydrolase YfbB; catalyzes the hydrolysis of the thioester bond in palmitoyl-CoA
STM14_4577	ilvB	-	4009609	4011297	CDS	chr	2.97275	18.2862	56.1489	acetolactate synthase catalytic subunit; catalyzes the formation of 2-acetolactate from pyruvate
STM14_5192		+	4575680	4576171	CDS	chr	2.97119	30.2118	92.03	putative acetyltransferase
STM14_1735	ydhM	-	1524058	1524657	CDS	chr	2.96788	14.4842	43.4884	putative transcriptional repressor; TetR/AcrR family
STM14_0750	ybeB	-	704922	705239	CDS	chr	2.94678	41.2891	125.402	hypothetical protein; similar to putative ACR plant Iojap protein
STM14_2203	yoaA	-	1929920	1931830	CDS	chr	2.94423	6.70753	20.29	putative DNA helicase; similar to Escherichia coli putative enzyme (AAC74878.1)
STM14_4054	argR	+	3541927	3542397	CDS	chr	2.94423	42.0109	125.844	arginine repressor; regulates arginine biosynthesis when complexed with arginine by binding at site that overlap the promotors of the arginine biosynthesis genes
STM14_3717	tktA	-	3255532	3257523	CDS	chr	2.94006	40.7007	121.96	transketolase; catalyzes the formation of ribose 5-phosphate and xylulose 5-phosphate from sedoheptulose 7-phosphate and glyceraldehyde 3-phosphate; can transfer ketol groups between several groups; in Escherichia coli there are two tkt genes, tktA expressed during exponential growth and the tktB during stationary phase
STM14_0632	folD	-	603396	604262	CDS	chr	2.93804	45.6245	137.205	bifunctional 5,10-methylene-tetrahydrofolate dehydrogenase/ 5,10-methylene-tetrahydrofolate cyclohydrolase; similar to Escherichia coli 5,10-methylene-tetrahydrofolate dehydrogenase; 5,10-methylene-tetrahydrofolate cyclohydrolase (AAC73631.1)
STM14_2064	pyrF	-	1811276	1812013	CDS	chr	2.93798	10.1232	30.557	Orotidine 5&#39;-phosphate decarboxylase (EC 4.1.1.23); De Novo Pyrimidine Synthesis
STM14_2918	pdxB	-	2533907	2535043	CDS	chr	2.93601	27.4259	82.0678	erythronate-4-phosphate dehydrogenase; catalyzes the formation of 3-hydroxy-4-phospho-hydroxy-alpha-ketobutyrate from erythronate-4-phosphate
STM14_0898	galM	-	837679	838719	CDS	chr	2.9336	20.5252	61.5158	aldose 1-epimerase; catalyzes the conversion of alpha-aldose to the beta-anomer; active on D-glucose, L-arabinose, D-xylose, D-galactose, maltose and lactose; links the metabolism of lactose and galactose
STM14_0912	ybhC	-	850660	851943	CDS	chr	2.92765	12.5199	37.422	putative pectinesterase; outer membrane lipoprotein that catalyzes the hydrolysis of the thioester bond in palmitoyl-CoA; YbhC localizes to the cellular poles; member of pectinesterase family
STM14_0009	yaaH	-	9376	9942	CDS	chr	2.92684	3.91678	11.3972	hypothetical protein
STM14_3590	fucI	+	3148029	3149804	CDS	chr	2.91991	4.06685	12.2055	L-fucose isomerase; catalyzes the conversion of the aldose L-fucose into the corresponding ketose L-fuculose
STM14_1080	trxB	-	993557	994525	CDS	chr	2.91302	40.4716	119.902	thioredoxin reductase
STM14_5466	fhuF	-	4820970	4821758	CDS	chr	2.91148	15.0741	45.3714	ferric iron reductase involved in ferric hydroximate transport; involved in reduction of ferric iron in cytoplasmic ferrioxamine B
STM14_1725	ydhC	-	1515649	1516854	CDS	chr	2.90329	10.6334	31.7813	inner membrane transport protein YdhC; uncharacterized member of the major facilitator superfamily (MFS)
STM14_2698	mglB	-	2338171	2339169	CDS	chr	2.90245	57.0251	169.794	galactose transport protein; D-galactose-binding periplasmic protein precursor; GDP; D-galactose/D-glucose binding protein; GGBP (SW:DGAL_SALTY); ABC superfamily periplasmic protein
STM14_3988	obgE	-	3484114	3485286	CDS	chr	2.89845	50.926	151.365	GTPase ObgE; essential GTPase; exhibits high exchange rate for GTP/GDP; associates with 50S ribosomal subunit; involved in regulation of chromosomal replication
STM14_3720	speB	-	3258658	3259578	CDS	chr	2.89142	40.9532	121.298	agmatinase; catalyzes the formation of putrescine from agmatine
STM14_3152	yfhH	+	2769141	2769989	CDS	chr	2.8837	3.70318	11.0438	putative DNA-binding transcriptional regulator; putative ABC superfamily membrane protein
STM14_4422	ysaA	-	3867710	3868183	CDS	chr	2.87999	20.521	61.3721	putative oxidoreductase
STM14_3286	grpE	-	2875504	2876094	CDS	chr	2.87825	147.015	433.759	heat shock protein GrpE; with DnaK and DnaJ acts in response to hyperosmotic and heat shock by preventing the aggregation of stress-denatured proteins; may act as a thermosensor
STM14_3701	rpiA	-	3243916	3244575	CDS	chr	2.86805	58.1824	170.895	ribose-5-phosphate isomerase A; Catalyzes D-ribose 5-phosphate --> D-ribulose 5-phosphate in the nonoxidative branch of the pentose phosphate pathway
STM14_5304	mpl	+	4669501	4670880	CDS	chr	2.86678	15.9395	46.9505	UDP-N-acetylmuramate/L-alanyl-gamma-D-glutamyl- meso-diaminopimelate ligase; similar to Escherichia coli putative ligase (AAC77190.1)
STM14_2289	eda	-	1988347	1988988	CDS	chr	2.86632	26.755	78.5769	keto-hydroxyglutarate-aldolase/keto-deoxy- phosphogluconate aldolase; catalyzes the formation of pyruvate and glyoxylate from 4-hydroxy-2-oxoglutarate; or pyruvate and D-glyceraldehyde 3-phosphate from 2-dehydro-3-deoxy-D-glyconate 6-phosphate
STM14_3574	yqcC	-	3136136	3136465	CDS	chr	2.86563	10.1913	30.5546	exoenzyme regulation regulon orf1. {erwinia
STM14_4198	aroB	-	3654977	3656065	CDS	chr	2.85326	51.7588	151.271	3-dehydroquinate synthase; catalyzes the formation of 3-dehydroquinate from 3-deoxy-arabino-heptulonate 7-phosphate; functions in aromatic amino acid biosynthesis
STM14_4840	yihX	+	4250333	4250932	CDS	chr	2.84993	36.2327	105.229	phosphatase; similar to Escherichia coli putative phosphatase (AAD13447.1)
STM14_4761	recQ	+	4176249	4178096	CDS	chr	2.84014	25.9639	75.7993	ATP-dependent DNA helicase RecQ; functions in blocking illegitimate recombination, enhancing topoisomerase activity, initiating SOS signaling and clearing blocked replication forks; component of the RecF recombinational pathway
STM14_2733	yeiP	+	2362277	2362849	CDS	chr	2.83672	18.7665	54.8597	elongation factor P; Stimulates the peptidyltransferase activity of the 70S ribosome and enhances dipeptide synthesis with N-formylmethionyl-tRNA and puromycin in vitro, suggesting its involvement in the formation of the first peptide bond of a protein
STM14_4463	yibN	-	3910577	3911008	CDS	chr	2.8349	60.8113	176.596	putative rhodanese-like sulfurtransferase
STM14_4862	yiiL	-	4267080	4267394	CDS	chr	2.83454	19.2628	54.585	putative cytoplasmic protein
STM14_2915	dedA	-	2531306	2531965	CDS	chr	2.83426	14.7326	42.769	dedA protein
STM14_4996		+	4388931	4389941	CDS	chr	2.8247	5.21674	14.843	putative cytoplasmic protein
STM14_3846	parC	-	3355199	3357457	CDS	chr	2.82319	18.3115	53.2395	DNA topoisomerase IV subunit A; decatenates newly replicated chromosomal DNA and relaxes positive and negative DNA supercoiling
STM14_4486	kdtA	+	3933030	3934307	CDS	chr	2.81894	24.5784	71.82	3-deoxy-D-manno-octulosonic-acid transferase; catalyzes the transfer of 2-keto-3-deoxy-D-manno-octulosonic acid to lipid A
STM14_4880		+	4281514	4281909	CDS	chr	2.81143	12.904	36.8795	putative inner membrane protein
STM14_3434	hypF	-	3007972	3010212	CDS	chr	2.80495	4.13693	11.8485	hydrogenase maturation protein; similar to Escherichia coli transcriptional regulatory protein (AAC75754.1)
STM14_4960	udhA	-	4357565	4358965	CDS	chr	2.80404	84.5282	243.409	soluble pyridine nucleotide transhydrogenase; catalyzes the conversion of NADPH to NADH
STM14_0578	gsk	+	549646	550995	CDS	chr	2.80303	5.82404	16.6528	inosine-guanosine kinase
STM14_2144	sirC	-	1882801	1883190	CDS	chr	2.80226	10.8134	31.3479	putative transcriptional regulator; regulation of invasion genes; (gi|4887121)
STM14_2154	ychM	+	1889549	1891207	CDS	chr	2.80042	5.39001	15.5497	Putative sulfate permease; Inorganic Sulfur Assimilation
STM14_0899	galK	-	838713	839861	CDS	chr	2.7998	24.1476	69.4774	galactokinase; catalyzes the formation of alpha-D-galactose 1-phosphate from D-galactose in galactose metabolism
STM14_0474	proY	+	455345	456715	CDS	chr	2.79712	12.8347	36.9619	putative proline-specific permease; cryptic permease that may be involved in the transport of proline across the inner membrane; in Salmonella typhimurium, the proY gene is silent unless overexpressed on a multicopy plasmid or activated by a proZ mutation
STM14_4892		+	4292605	4293327	CDS	chr	2.79352	13.7698	39.7163	putative regulatory protein; similar to Escherichia coli transcriptional regulator of succinylCoA synthetase operon (AAC73824.1); GntR family
STM14_0682	fepA	-	642252	644507	CDS	chr	2.79229	4.75678	13.7545	outer membrane receptor FepA; Fep; Cbt; Cbr; FeuB; FepA; PfeA; IroN; BfeA; outer membrane receptor of ferric enterobactin and colicins B and D; interacts with the TonB-ExbBD complex which catalyzes the translocation of the siderophore to the periplasmic space
STM14_3572		-	3134886	3135335	CDS	chr	2.7662	31.2472	88.6922	flavodoxin; An electron-transfer protein; flavodoxin binds one FMN molecule, which serves as a redox-active prosthetic group
STM14_3384		-	2969966	2971300	CDS	chr	2.76422	6.90082	19.7065	putative regulatory protein; similar to Escherichia coli putative regulator (AAC77296.1); GntR family
STM14_4990	rpoB	+	4379489	4383517	CDS	chr	2.76089	85.1396	240.049	DNA-directed RNA polymerase, beta subunit
STM14_0501	ispA	-	477209	478108	CDS	chr	2.76054	39.5407	111.83	geranyltranstransferase; similar to Escherichia coli geranyltranstransferase; farnesyldiphosphate synthase (AAC73524.1)
STM14_1840	ydeA	-	1608879	1610069	CDS	chr	2.7519	5.02169	14.2691	sugar efflux transporter; similar to Escherichia coli putative resistance/regulatory protein (AAC74601.1); contributes to control of arabinose regulon; MFS family
STM14_0270	lpxA	+	267700	268488	CDS	chr	2.75162	101.672	286.221	UDP-N-acetylglucosamine acyltransferase; catalyzes the addition of (R)-3-hydroxytetradecanoyl to the glucosamine disaccharide in lipid A biosynthesis
STM14_4455		-	3903824	3904828	CDS	chr	2.74754	6.54102	18.3904	Putative transcriptional regulator
STM14_5145	nrfC	+	4531757	4532428	CDS	chr	2.73748	7.52549	21.5082	putative formate-dependent nitrite reductase; similar to Escherichia coli formate-dependent nitrite reductase; FeS centers (AAC77042.1)
STM14_5011	hupA	+	4400290	4400562	CDS	chr	2.73597	555.003	1551.44	transcriptional regulator HU subunit alpha; histone-like DNA-binding protein
STM14_1121	smtA	+	1035765	1036568	CDS	chr	2.73548	14.1526	39.5893	putative metallothionein SmtA; involved in cellular zinc and cadmium homeostasis by binding excess metal ions to its cysteine sulfurs and histidine nitrogens; expression of smtA in cyanobacteria is repressed by SmtB at low concentrations of zinc; NO elicits release of Zn ions from SmtA
STM14_1122	mukF	+	1036561	1037883	CDS	chr	2.73146	13.8618	38.7969	condesin subunit F; acts with MukB and MukE to condense the chromosome and allow for segregation during cell division
STM14_2285	yebE	-	1985474	1986133	CDS	chr	2.72884	90.4776	254.218	putative inner membrane protein
STM14_4851	fdoH	-	4257427	4258329	CDS	chr	2.72564	142.905	398.689	formate dehydrogenase-O beta subunit; similar to Escherichia coli formate dehydrogenase-O iron-sulfur subunit (AAD13455.1); Fe-S subunit
STM14_1807		-	1582909	1583766	CDS	chr	2.72279	14.3035	39.7583	putative dimethylsulfoxide reductase; similar to Escherichia coli putative DMSO reductase anchor subunit (AAC74662.1)
STM14_3503		-	3066554	3066880	CDS	chr	2.72166	8.58577	23.3451	putative cytoplasmic protein
STM14_1622	rplT	+	1424996	1425352	CDS	chr	2.72162	1687.09	4658.68	50S ribosomal protein L20; binds directly to 23S ribosomal RNA prior to in vitro assembly of the 50S ribosomal subunit
STM14_4910	fpr	-	4305962	4306708	CDS	chr	2.71952	46.6764	129.754	ferredoxin-NADP reductase; similar to Escherichia coli ferredoxin-NADP reductase (AAC76906.1)
STM14_4475	rfaK	-	3923253	3924398	CDS	chr	2.71868	12.0927	33.7708	putative hexose transferase; lipopolysaccharide 1,2-N-acetylglucosaminetransferase (SW:RFAK_SALTY); lipopolysaccharide core biosynthetic protein
STM14_0870	tolB	+	816461	817753	CDS	chr	2.70974	76.6072	212.228	tolB protein precursor, periplasmic protein involved in the tonb-independent uptake of group A colicins; Ton and Tol transport systems
STM14_1432		+	1294206	1295111	CDS	chr	2.70774	12.6297	35.8874	phage replication protein O
STM14_0626	ppiB	-	599162	599656	CDS	chr	2.70565	91.752	253.574	peptidyl-prolyl cis-trans isomerase B (rotamase B); similar to Escherichia coli peptidyl-prolyl cis-trans isomerase B; rotamase B (AAC73627.1)
STM14_0496	thiL	+	472718	473695	CDS	chr	2.70519	14.644	40.7442	thiamine monophosphate kinase; catalyzes the formation of thiamine diphosphate from thiamine phosphate ant ATP
STM14_4158	slyX	+	3619767	3619985	CDS	chr	2.70499	16.5086	45.2268	hypothetical protein; similar to Escherichia coli host factor for lysis of phiX174 infection (AAC76373.1)
STM14_4676	yieN	-	4101443	4102939	CDS	chr	2.70282	19.6964	54.7307	paral putative regulator protein
STM14_5395		-	4764070	4764678	CDS	chr	2.69797	10.892	30.0721	putative inner membrane protein
STM14_5092	plsB	-	4469722	4472142	CDS	chr	2.69597	35.9495	99.2133	glycerol-3-phosphate acyltransferase; PlsB; catalyzes the formation of 1-acyl-sn-glycerol 3-phosphate by transfering the acyl moiety from acyl-CoA
STM14_5200	cutA	-	4581892	4582239	CDS	chr	2.69008	17.3901	47.4205	periplasmic divalent cation tolerance protein
STM14_5502	yjjK	-	4849992	4851659	CDS	chr	2.68898	44.7749	123.279
STM14_0255	map	-	253757	254551	CDS	chr	2.68669	37.3149	102.684	methionine aminopeptidase; catalyzes the removal of N-terminal amino acids from peptides and arylamides; generally Co(II) however activity has been shown for some methionine aminopeptidases with Zn, Fe, or Mn
STM14_1139	pncB	-	1055190	1056392	CDS	chr	2.68569	17.2878	47.7066	nicotinate phosphoribosyltransferase; catalyzes the formation of nictonate and 5-phospho-alpha-D-ribose 1-diphosphate from nicotinate D-ribonucleotide and diphosphate
STM14_1386	ycfJ	+	1254100	1254639	CDS	chr	2.68073	27.1409	75.2875	hypothetical protein
STM14_0793	nagD	-	741390	742142	CDS	chr	2.67274	17.963	49.0575	UMP phosphatase; similar to Escherichia coli N-acetylglucosamine metabolism (AAC73769.1)
STM14_1746	pdxH	+	1532680	1533336	CDS	chr	2.67261	17.6091	48.2905	pyridoxamine 5'-phosphate oxidase; catalyzes the formation of pyridoxal 5'-phosphate from pyridoxamine 5'-phosphate
STM14_0867	tolQ	+	813925	814617	CDS	chr	2.67179	20.1945	55.3076	colicin uptake protein TolQ; membrane spanning protein in TolA-TolQ-TolR complex; involved in the tonB-independent uptake of group A colicins
STM14_5485	yjjI	-	4832454	4834004	CDS	chr	2.66941	4.80679	13.1715	pyruvate formate lyase-activating enzyme; similar to Escherichia coli putative activating enzyme (AAC77332.1)
STM14_1620	infC	+	1424218	1424652	CDS	chr	2.65743	1983.47	5404.22	translation initiation factor IF-3
STM14_4301	yhhL	+	3754631	3754900	CDS	chr	2.6548	19.133	52.308	hypothetical protein
STM14_4534	cigR	-	3974440	3974919	CDS	chr	2.65171	51.8415	139.809	Putative inner membrane protein
STM14_978	ybiT	+	906088	907680	CDS	chr	2.6509	24.2726	66.0237	putative ABC transporter ATPase component; similar to Escherichia coli putative ATP-binding component of a transport system (AAC73907.1); contains duplicated ATPase domain
STM14_5556		+	23476	23961	CDS	pSLT	2.64909	9.75479	26.7012	hypothetical protein; similar to orf from Salmonella enteritidis virulence plasmid
STM14_5531	repA	+	1919	2788	CDS	pSLT	2.64683	53.4813	142.972	replication of plasmid
STM14_5242	hfq	+	4617406	4617714	CDS	chr	2.6405	491.13	1315.66	RNA-binding protein Hfq; Stimulates the elongation of poly(A) tails
STM14_4476	rfaZ	-	3924499	3925308	CDS	chr	2.63998	16.8322	45.6823	lipopolysaccharide core biosynthesis protein; lipopolysaccharide core biosynthetic protein RfaZ (SW:RFAZ_SALTY)
STM14_3114	hscA	-	2729749	2731599	CDS	chr	2.63818	34.0305	91.9659	chaperone protein HscA; involved in the maturation of iron-sulfur cluster-containing proteins
STM14_5459	dnaT	-	4816365	4816904	CDS	chr	2.63547	30.3584	81.9562	primosomal protein I
STM14_0355	safD	+	346783	347253	CDS	chr	2.62724	5.42981	13.8978	putative fimbrial subunit
STM14_3554	ptpS	+	3113110	3113472	CDS	chr	2.62402	4.21479	11.1701	putative 6-pyruvoyl tetrahydrobiopterin synthase; similar to Escherichia coli putative 6-pyruvoyl tetrahydrobiopterin synthase (AAC75807.1)
STM14_3051	nlpB	-	2654544	2655578	CDS	chr	2.62368	102.192	274.752	lipoprotein; similar to Escherichia coli lipoprotein-34 (AAC75530.1)
STM14_5311		-	4675936	4676745	CDS	chr	2.62312	6.34265	17.1178	putative inner membrane protein
STM14_5008	hemE	+	4397726	4398790	CDS	chr	2.62278	42.9869	115.515	uroporphyrinogen decarboxylase; catalyzes the formation of coproporphyrinogen from uroporphyrinogen III
STM14_5457	yjjA	-	4815106	4815567	CDS	chr	2.6226	27.7792	74.0806	hypothetical protein; similar to Escherichia coli putative glycoprotein/receptor (AAC77316.1)
STM14_4050		-	3539826	3540455	CDS	chr	2.62037	14.4132	38.871	putative regulatory protein; GntR family
STM14_0058	slpA	+	57344	57793	CDS	chr	2.61977	37.1874	99.5691	FKBP-type peptidyl-prolyl cis-trans isomerase; similar to Escherichia coli FKBX-type 16KD peptidyl-prolyl cis-trans isomerase; rotamase (AAC73139.1)
STM14_2083	yciO	-	1827469	1828089	CDS	chr	2.61773	61.6391	165.462	pseudogene; translation factor~disrupted by frameshift
STM14_3120	yfhP	-	2734484	2734978	CDS	chr	2.60498	328.918	876.775	DNA-binding transcriptional regulator IscR; regulates the expression of the iscRSUA operon
STM14_4390	tag	+	3843043	3843624	CDS	chr	2.60423	22.9599	60.8095	3-methyl-adenine DNA glycosylase I; constitutive, catalyzes the hydrolysis of alkylated DNA, releasing 3-methyladenine
STM14_5534	rcK	-	4991	5548	CDS	pSLT	2.60083	6.22748	16.5378	hypothetical protein
STM14_4959	oxyR	+	4356665	4357582	CDS	chr	2.59843	68.7609	184.439	DNA-binding transcriptional regulator OxyR; Activates the expression of a regulon of hydrogen peroxide-inducible genes such as katG, gor, ahpC, ahpF, oxyS, dps, fur and grxA
STM14_2233	proQ	-	1954607	1955293	CDS	chr	2.59004	78.9652	210.401	putative solute/DNA competence effector; affects solute and DNA transport through an unknown mechanism
STM14_4542		-	3980329	3981270	CDS	chr	2.5809	4.4021	11.6931	putative cytoplasmic protein
STM14_4175	argD_2	-	3632315	3633532	CDS	chr	2.58055	9.44081	24.3409	bifunctional N-succinyldiaminopimelate-aminotransferase/acetylornithine transaminase protein; DapATase; bifunctional enzyme that functions in arginine and lysine biosynthetic pathways; catalyzes the formation of N-acetyl-L-glutamate 5-semialdehyde from 2-oxoglutarate and N(2)-acetyl-L-ornithine or N-succinyl-2-L-amino-6-oxoheptanedioate from 2-oxoglutarate and N-succinyl-L-2,6-diaminoheptanedioate
STM14_3981	hflB	-	3478585	3480528	CDS	chr	2.57271	194.052	510.701	ATP-dependent metalloprotease; inner membrane metalloprotease; may be involved in degradation of aberrant cytoplasmic and membrane proteins
STM14_4199	aroK	-	3656122	3656643	CDS	chr	2.56467	93.9967	247.873	shikimate kinase I; type I enzyme similar to type II but differentially regulated; major shikimate kinase in fully repressed cells; catalyzes the formation of shikimate 3-phosphate from shikimate in aromatic amino acid biosynthesis
STM14_4724	wzxE	+	4148486	4149736	CDS	chr	2.55959	8.35094	22.4461	O-antigen translocase; similar to Escherichia coli putative cytochrome (AAC76797.1); involved in LPS biosynthesis
STM14_0749	ybeA	-	704451	704918	CDS	chr	2.55913	34.7161	91.3919	SPOUT methyltransferase superfamily protein; enzyme from Escherichia coli has not been shown to exhibit methyltransferase activity; crystal structure shows homodimer
STM14_3638	lysA	-	3192504	3193766	CDS	chr	2.55853	10.1736	27.1641	diaminopimelate decarboxylase; catalyzes the decarboxylation of diaminopimelate into lysine; pyridoxal phosphate(PLP)-binding
STM14_4725	wecF	+	4149733	4150812	CDS	chr	2.54967	7.42346	19.3647	4-alpha-L-fucosyltransferase; catalyzes the synthesis of a lipid-linked intermediate involved in ECA synthesis
STM14_2847	menD	-	2467179	2468849	CDS	chr	2.54619	19.4111	50.449	2-succinyl-6-hydroxy-2, 4-cyclohexadiene-1-carboxylic acid synthase/2-oxoglutarate decarboxylase; catalyzes the formation of succinate semialdehyde from 2-oxoglutarate and the synthesis of 2-succinyl-6-hydroxy-2,4-cyclohexadiene-1-carboxylate from succinate semialdehyde and isochorismate
STM14_987	moeB	-	916014	916763	CDS	chr	2.54474	12.7695	33.565	molybdopterin biosynthesis protein MoeB; ATP-dependent adenylate transferase, transfers adenyl moiety to the MoeD subunit of molybdopterin synthase
STM14_0246	btuF	-	241973	242773	CDS	chr	2.54292	6.81873	17.9974	vitamin B12-transporter protein BtuF; solute binding component of the vitamin B12 transport system BtuCDF
STM14_3283	corE	+	2872646	2873437	CDS	chr	2.53947	14.8931	38.8345	hypothetical protein; CorE (gi|4877800); putative cytochrome c-type biogenesis protein; heme exporter protein C
STM14_3060	yfgE	-	2661412	2662137	CDS	chr	2.53125	28.2358	73.4759	DNA replication initiation factor; controls initiation of DNA replication by inhibiting re-initiation of replication, promotes hydrolysis of DnaA-bound ATP
STM14_0463	rdgC	-	443622	444533	CDS	chr	2.53087	13.0012	33.6044	recombination associated protein; Required for efficient pilin antigenic variation
STM14_0490	yajI	-	469393	469932	CDS	chr	2.52619	7.47838	19.7623	hypothetical protein
STM14_4329		-	3784795	3786114	CDS	chr	2.52256	4.04052	10.6349	anaerobic C4-dicarboxylate transporter; functions in anaerobic transport of C4-dicarboxylate compounds such as fumarate; similar to dcuB
STM14_3403	gshA	-	2987170	2988726	CDS	chr	2.52177	42.2586	109.045	glutamate--cysteine ligase; involved in the first step of glutathione biosynthesis
STM14_3651	yohL	-	3203592	3203864	CDS	chr	2.51649	98.3249	253.437	putative cytoplasmic protein
STM14_0849	gltA	-	796451	797734	CDS	chr	2.51519	246.549	635.268	type II citrate synthase; type II enzyme; in Escherichia coli this enzyme forms a trimer of dimers which is allosterically inhibited by NADH and competitively inhibited by alpha-ketoglutarate; allosteric inhibition is lost when Cys206 is chemically modified which also affects hexamer formation; forms oxaloacetate and acetyl-CoA and water from citrate and coenzyme A; functions in TCA cycle, glyoxy…
STM14_4227	yhgH	+	3682594	3683277	CDS	chr	2.51263	11.0099	27.5439	gluconate periplasmic binding protein; involved in high-affinity gluconate transport
STM14_0055	ileS	+	53855	56689	CDS	chr	2.51226	35.8546	91.7274	Isoleucyl-tRNA synthetase (EC 6.1.1.5); tRNA aminoacylation, Ile, Cell Division Cluster
STM14_3935	garD	+	3436922	3438493	CDS	chr	2.50989	4.40238	11.3545	galactarate dehydrogenase; similar to Escherichia coli putative hydrolase (AAC76162.1)
STM14_2700	galS	-	2339668	2340690	CDS	chr	2.50267	5.60894	14.4924	DNA-binding transcriptional regulator GalS; negative regulator of the mglBAC operon for galactose utilization
STM14_4294	livJ	-	3748200	3749297	CDS	chr	2.50135	10.2451	26.3803	leu/ile/val/thr-binding protein precursor
STM14_3885	gcp	-	3391067	3392080	CDS	chr	2.5009	16.2191	41.4559	O-sialoglycoprotein endopeptidase; in most organisms, only the N-terminal domain is present in a single polypeptide; in some archaea this domain is fused to a kinase domain; this gene is essential for growth in Escherichia coli and Bacillus subtilis; the secreted glycoprotese from Pasteurella haemolytica showed specificity for O-sialoglycosylated proteins
STM14_0481	yajC	+	462664	462996	CDS	chr	2.49468	88.1695	224.646	preprotein translocase subunit YajC; member of preprotein translocase; forms a heterotrimer with SecD and SecF; links the SecD/SecF/YajC/YidC complex with the SecY/SecE/SecG complex
STM14_4519		-	3962679	3963023	CDS	chr	2.49035	11.0633	28.1213	putative cytoplasmic protein
STM14_4164	yheS	+	3623691	3625598	CDS	chr	2.48869	10.5373	26.9447	putative ABC transporter ATP-binding protein; similar to Escherichia coli putative ATP-binding component (AAC76377.1); contains duplicated ATPase domain
STM14_3997	yrbB	-	3490546	3490842	CDS	chr	2.48746	119.353	305.887	hypothetical protein; putative STAS domain
STM14_4392	bisC	-	3844011	3846344	CDS	chr	2.48567	10.8155	27.7646	biotin sulfoxide reductase; similar to Escherichia coli biotin sulfoxide reductase (AAC76575.1)
STM14_4513	yicE	+	3954944	3956335	CDS	chr	2.47768	4.35852	11.1349	putative purine/xanthine transport protein; similar to Escherichia coli putative transport protein (AAC76678.1); NCS2 family
STM14_0373	gpt	+	363364	363822	CDS	chr	2.47751	23.255	59.0946	xanthine-guanine phosphoribosyltransferase; catalyzes the conversion of guanine, xanthine and, to a lesser extent, hypoxanthine to GMP, XMP and IMP, respectively
STM14_5549		-	18898	19386	CDS	pSLT	2.47313	64.0094	161.513
STM14_1942	ydcP	-	1703613	1705577	CDS	chr	2.47244	7.66211	19.4522	putative collagenase; similar to Escherichia coli putative collagenase (AAC74517.1)
STM14_0744	dacA	-	698897	700108	CDS	chr	2.4691	21.9292	55.3668	D-alanyl-D-alanine carboxypeptidase fraction A; penicillin-binding protein 5; removes C-terminal D-alanyl residues from sugar-peptide cell wall precursors
STM14_1101	ycaO	-	1017059	1018894	CDS	chr	2.46713	6.51864	16.4504	putative cytoplasmic protein
STM14_2696	mglA	-	2336517	2338037	CDS	chr	2.46155	12.7262	32.0993	galactose/methyl galaxtoside transporter ATP-binding protein; with MglBC transports galactose or methyl galactoside into the cell; contains 2 ATP binding domains
STM14_0794	nagC	-	742189	743409	CDS	chr	2.46101	17.1745	43.3427	N-acetylglucosamine operon transcriptional repressor; similar to Escherichia coli transcriptional repressor of nag; N-acetylglucosamine operon (AAC73770.1); NagC/XylR family
STM14_4792	trkH	+	4207364	4208815	CDS	chr	2.45795	17.9624	45.2879	potassium transporter; similar to Escherichia coli potassium uptake, requires TrkE (AAC76852.1); Trk family
STM14_1116	ycaR	+	1032844	1033026	CDS	chr	2.45456	51.9382	135.864	putative inner membrane protein
STM14_0274	accA	+	273748	274707	CDS	chr	2.44686	32.0693	80.1852	acetyl-CoA carboxylase carboxyltransferase subunit alpha; catalyzes the carboxylation of acetyl-CoA to malonyl-CoA; forms a tetramer composed of two alpha (AccA) and two beta (AccD) subunits; one of the two catalytic subunits that can form the acetyl CoA carboxylase enzyme together with a carrier protein
STM14_0197	speD	-	194906	195700	CDS	chr	2.44624	11.9805	30.0618	S-adenosylmethionine decarboxylase; S-adenosylmethionine provides the aminopropyl moiety required for spermidine biosynthesis from putrescine
STM14_1732	rnt	-	1521678	1522325	CDS	chr	2.44239	20.6039	51.6987	ribonuclease T; Responsible for the end-turnover of tRNA: specifically removes the terminal AMP residue from uncharged tRNA (tRNA-C-C-A)
STM14_3430	ygaA	-	3003600	3005120	CDS	chr	2.43988	6.56577	16.4261	anaerobic nitric oxide reductase transcription regulator; Required for the expression of anaerobic nitric oxide (NO) reductase; acts as a transcriptional activator for the norVW operon
STM14_2143	ychA	-	1881988	1882797	CDS	chr	2.43719	12.6878	31.6962	putative transcriptional regulator
STM14_1299	ycdW	+	1183227	1184165	CDS	chr	2.43639	8.97442	22.399	putative oxidoreductase; similar to Escherichia coli putative dehydrogenase (AAC74117.1)
STM14_4677	trkD	+	4103287	4105155	CDS	chr	2.43263	24.4119	61.8712	potassium transport protein Kup; Responsible for the low-affinity transport of potassium into the cell; involved in potassium ion uptake under hyper-osmotic stress at a low pH
STM14_5241	miaA	+	4616373	4617323	CDS	chr	2.43166	222.168	552.671	tRNA delta(2)-isopentenylpyrophosphate transferase; IPP transferase; isopentenyltransferase; involved in tRNA modification; in Escherichia coli this enzyme catalyzes the addition of a delta2-isopentenyl group from dimethylallyl diphosphate to the N6-nitrogen of adenosine adjacent to the anticodon of tRNA species that read codons starting with uracil; further tRNA modifications may occur; mutation…
STM14_0342		+	338514	338960	CDS	chr	2.43122	17.8995	45.0786	putative cytoplasmic protein
STM14_5574		-	42453	43394	CDS	pSLT	2.43073	152.529	379.195	conserved hypothetical protein
STM14_959	ybiN	+	892530	893456	CDS	chr	2.43025	9.67458	24.18	putative SAM-dependent methyltransferase
STM14_4564		-	3998131	3998874	CDS	chr	2.4261	54.3991	133.746	putative regulatory protein; similar to Escherichia coli transcriptional regulator of succinylCoA synthetase operon (AAC73824.1); GntR family
STM14_3985		-	3482355	3482456	CDS	chr	2.42591	206.172	528.455	hypothetical protein
STM14_4440	selB	-	3884537	3886387	CDS	chr	2.41966	28.9412	71.922	selenocysteinyl-tRNA-specific translation factor; similar to Escherichia coli selenocysteinyl-tRNA-specific translation factor (AAC76614.1)
STM14_1943	ydcN	-	1705656	1706192	CDS	chr	2.41896	14.6782	36.2562	putative repressor; oxidoreductase
STM14_5229	psd	-	4605409	4606377	CDS	chr	2.41639	19.3267	47.8797	phosphatidylserine decarboxylase; catalyzes the decarboxylaton of phospatidyl-L-sering to phosphatidylethanolamine
STM14_1567	yeaA	+	1380007	1380420	CDS	chr	2.41242	101.408	250.467	methionine sulfoxide reductase B; this stereospecific enzymes reduces the R isomer of methionine sulfoxide while MsrA reduces the S form; provides protection against oxidative stress
STM14_4560		-	3994445	3995929	CDS	chr	2.41087	5.67122	14.0355	putative sugar kinase; similar to Escherichia coli L-fuculokinase (AAC75845.1); pentulose and hexulose
STM14_0593	ybbO	-	565623	566393	CDS	chr	2.40019	9.95721	24.4156	short chain dehydrogenase; similar to Escherichia coli putative oxidoreductase (AAC73595.1)
STM14_3601		+	3157686	3158600	CDS	chr	2.39893	4.45485	10.8434	putative integral membrane protein
STM14_0792	asnB	-	739436	741100	CDS	chr	2.3977	15.2984	37.6522	asparagine synthetase B; functions in asparagine biosynthesis; converts glutamine, aspartate, ATP, and water to glutamate, asparagine, pyrophosphate and AMP
STM14_3118	nifS	-	2733089	2734303	CDS	chr	2.39493	218.4	534.012	cysteine desulfurase; catalyzes the removal of sulfur from cysteine to form alanine
STM14_5576	parB	+	45014	45988	CDS	pSLT	2.39229	36.7674	90.2413	plasmid partition protein A
STM14_954	ybiB	+	890384	891358	CDS	chr	2.3897	25.8226	63.1054	hypothetical protein; similar to Escherichia coli putative enzyme (AAC73887.1)
STM14_0175	ampD	+	170067	170630	CDS	chr	2.38934	33.0285	81.209	N-acetyl-anhydromuranmyl-L-alanine amidase; AMPD protein (SW:AMPD_SALTY)
STM14_4219	yhgF	+	3675021	3677351	CDS	chr	2.37308	8.11052	19.732	Transcription accessory protein (S1 RNA-binding domain); ZZ gjo need homes, CBSS-243265.1.peg.198
STM14_3520	ygbJ	-	3080941	3081864	CDS	chr	2.37267	5.92161	14.2927	3-hydroxyisobutyrate dehydrogenase; similar to Escherichia coli putative dehydrogenase (AAC75778.1)
STM14_3744	yggS	+	3280066	3280770	CDS	chr	2.36894	12.736	30.9172	hypothetical protein; putative enzyme with a TIM-barrel fold
STM14_0807		-	755850	756776	CDS	chr	2.36827	8.33182	20.3464	putative transcriptional regulator; similar to Escherichia coli nitrogen assimilation control protein (AAC75050.1); LysR family
STM14_1385	ndh	+	1252617	1253921	CDS	chr	2.36634	31.1924	75.0283	respiratory NADH dehydrogenase 2; cupric reductase (2nd module)
STM14_4881	cpxA	-	4281960	4283333	CDS	chr	2.36226	33.2097	80.0497	two-component sensor protein; part of two-component CpxA/CpxR system; senses envelope stress; upregulates a number of periplasmic folding and trafficking factors
STM14_3107		-	2725280	2725504	CDS	chr	2.35877	4.30849	10.7325	hypothetical protein
STM14_4441	selA	-	3886384	3887775	CDS	chr	2.35831	51.5106	124.797	selenocysteine synthase; catalyzes the formation of selenocysteinyl-tRNA(Sec) from seryl-tRNA(Sec) and L-selenophosphate in selenoprotein biosynthesis
STM14_5365	yjgD	+	4725750	4726166	CDS	chr	2.35761	101.652	242.027	hypothetical protein; hypothetical 15.7 dda protein in argI-miaE intergenic region (ORF15.6) (SW:YJGD_SALTY)
STM14_2012		+	1768512	1769198	CDS	chr	2.35746	9.39437	22.8253	putative cytoplasmic protein
STM14_5543	pefA	-	13568	14086	CDS	pSLT	2.3524	4.1969	10.1335
STM14_4576	ilvN	-	4009315	4009605	CDS	chr	2.35144	20.861	50.4437	acetolactate synthase 1 regulatory subunit; with IlvB catalyzes the formation of 2-acetolactate from pyruvate, the small subunit is required for full activity and valine sensitivity; E.coli produces 3 isoenzymes of acetolactate synthase which differ in specificity to substrates, valine sensitivity and affinity for cofactors; also known as acetolactate synthase small subunit
STM14_4699	ilvM	+	4124307	4124570	CDS	chr	2.3492	15.4106	37.0093	Acetolactate synthase small subunit (EC 2.2.1.6); Branched-Chain Amino Acid Biosynthesis
STM14_4059	yhcQ	-	3545872	3546804	CDS	chr	2.34273	7.48655	17.9588	p-hydroxybenzoic acid efflux subunit AaeA; with AaeB forms an efflux pump whose substrates are p-hydroxybenzoic acid, 6-hydroxy-2-naphthoic and 2-hydroxycinnamate
STM14_1154		+	1066693	1067004	CDS	chr	2.34088	6.97912	17.0973	hypothetical protein
STM14_4000	yrbE	-	3492052	3492834	CDS	chr	2.33978	13.761	33.0054	putative transport protein; putative ABC superfamily membrane protein
STM14_0374	frsA	+	363911	365155	CDS	chr	2.33403	31.407	74.9229	fermentation/respiration switch protein; forms a 1:1 complex with the unphosphorylated from of enzyme IIAGlc; FrsA may promote fermentation
STM14_5281	fklB	+	4646762	4647382	CDS	chr	2.33121	14.0057	33.4819	peptidyl-prolyl cis-trans isomerase; FKBP-type; rotamase; catalyzes the cis-trans isomerization of proline imidic peptide bonds in oligopeptides
STM14_0229	fhuC	+	226681	227478	CDS	chr	2.33035	6.60426	15.9182	iron-hydroxamate transporter ATP-binding subunit; part of the FhuBCD ATP-dependent iron (III) hydroxamate transporter
STM14_2903	ubiX	-	2518134	2518703	CDS	chr	2.32797	31.7459	75.6038	3-octaprenyl-4-hydroxybenzoate carboxy-lyase; catalyzes the formation of 2-octaprenylphenol from 3-octaprenyl-4-hydroxybenzoate
STM14_4465	yibP	+	3912810	3914093	CDS	chr	2.32527	34.7855	83.566	hypothetical protein; similar to Escherichia coli putative membrane protein (AAC76637.1)
STM14_2550	yeeA	-	2185780	2186838	CDS	chr	2.32262	45.6855	109.307	putative inner membrane protein
STM14_4297	ftsX	-	3750725	3751780	CDS	chr	2.3211	61.1719	145.74	cell division protein FtsX; putative ABC transporter, membrane protein
STM14_3983	yhbY	+	3481337	3481669	CDS	chr	2.31886	39.0048	92.5771	RNA binding protein
STM14_3534	ftsB	-	3091711	3092022	CDS	chr	2.31558	37.3393	88.6605	cell division protein FtsB; forms a complex with FtsL and FtsQ; colocalizes to the septal region of the dividing cell; membrane protein
STM14_4698	ilvG	+	4122664	4124310	CDS	chr	2.31506	5.46932	12.9888	acetolactate synthase 2 catalytic subunit; catalyzes the formation of 2-acetolactate from pyruvate; also known as acetolactate synthase large subunit
STM14_3404	yqaA	-	2988803	2989228	CDS	chr	2.31406	90.7454	213.98	putative inner membrane protein
STM14_5155	fdhF	-	4538892	4540571	CDS	chr	2.31236	14.5627	34.1947	formate dehydrogenase; similar to Escherichia coli selenopolypeptide subunit of formate dehydrogenase H (AAD13462.1)
STM14_4067	mreC	-	3556298	3557350	CDS	chr	2.30973	21.4751	50.8323	cell wall structural complex MreBCD transmembrane component MreC; similar to Escherichia coli rod shape-determining protein (AAC76282.1)
STM14_977	ybiS	-	904949	905869	CDS	chr	2.30914	25.6267	60.358	hypothetical protein
STM14_3735	galP	+	3272461	3273855	CDS	chr	2.30895	26.2116	61.9712	galactose/proton symporter; similar to Escherichia coli galactose-proton symport of transport system (AAC75980.1); MFS family
STM14_2201	slp	-	1928514	1929095	CDS	chr	2.30206	27.436	64.6664	putative outer membrane protein; similar to Escherichia coli putative outer membrane protein (AAC74876.1)
STM14_1165		-	1071484	1071933	CDS	chr	2.30164	7.59431	18.0065	hypothetical protein
STM14_4644	yieE	+	4070043	4070798	CDS	chr	2.29308	6.62115	15.4228	putative cytoplasmic protein
STM14_3553	cysJ	-	3110887	3112686	CDS	chr	2.28298	4.40487	10.5119	sulfite reductase subunit alpha; catalyzes the reduction of sulfite to sulfide in the biosynthesis of L-cysteine from sulfate; a flavoprotein with flavin reductase activity
STM14_4737	hemC	-	4158740	4159702	CDS	chr	2.28177	86.0898	202.32	porphobilinogen deaminase; transformation of porphobilinogen to hydroxymethylbilane in porphyrin biosynthesis
STM14_4778	ubiB	+	4192349	4193989	CDS	chr	2.27921	36.3539	85.5096	putative ubiquinone biosynthesis protein UbiB; an Escherichia coli mutant results in accumulation of octaprenylphenol and no ubiquinone; functions in the formation of 2-octaprenyl-6-hydroxy-phenol from 2-octaprenylphenol in ubiquinone (coenzyme Q) biosynthesis; similar to eukaryotic proteins that exhibit kinase functions
STM14_3207		-	2816067	2816669	CDS	chr	2.27796	23.8014	53.8493	hypothetical protein
STM14_0814	seqA	+	759688	760230	CDS	chr	2.27631	32.7516	76.2502	replication initiation regulator SeqA; negative modulator of the initiation of chromosome replication
STM14_4736	hemD	-	4158003	4158743	CDS	chr	2.273	74.9555	175.165	uroporphyrinogen-III synthase; catalyzes the formation of uroporphyrinogen-III from hydroxymethylbilane; functions in tetrapyrrole and heme biosynthesis
STM14_3952	yhbP	-	3451434	3451877	CDS	chr	2.26098	10.3965	24.1073	hypothetical protein
STM14_4038	yhcM	-	3527441	3528565	CDS	chr	2.25617	11.8754	27.4995	putative ATPase
STM14_3578	ygdH	+	3138652	3140016	CDS	chr	2.25243	88.1692	203.163	putative nucleotide binding
STM14_0244	yadR	+	240868	241212	CDS	chr	2.24888	200.664	467.01	iron-sulfur cluster insertion protein ErpA; essential respiratory protein A; may be involved in the transfer of iron-sulfur clusters; essential for growth using oxygen or alternate electron acceptors
STM14_3089	engA	-	2703009	2704481	CDS	chr	2.24436	19.5406	45.0238	GTP-binding protein EngA; EngA; essential Neisserial GTPase; synchronizes cellular events by interacting with multiple targets with tandem G-domains; overexpression in Escherichia coli suppresses rrmJ mutation; structural analysis of the Thermotoga maritima ortholog shows different nucleotide binding affinities in the two binding domains
STM14_2184	dsbB	+	1919203	1919733	CDS	chr	2.24108	42.6547	95.8693	disulfide bond formation protein B; disulfide oxidoreductase; integral membrane protein; required for perioplasmic disulfide bond formation; oxidizes DsbA protein
STM14_4780	tatB	+	4194453	4195001	CDS	chr	2.23902	137.981	315.948	sec-independent translocase; mediates the export of protein precursors bearing twin-arginine signal peptides
STM14_1281	putP	+	1170325	1171833	CDS	chr	2.23889	8.97427	20.2311	major sodium/proline symporter; sodium/proline symporter proline permease (SW:PUTP_SALTY); SSS family
STM14_2310	yebC	-	2005190	2005930	CDS	chr	2.23814	37.4869	86.0588	hypothetical protein
STM14_3142	yfhG	-	2756961	2757725	CDS	chr	2.23426	23.345	53.8487	putative transcriptional regulator of two-component regulator protein (EBP familiiy) (2nd module)
STM14_4675	yieM	-	4099998	4101449	CDS	chr	2.23241	10.799	25.0513	hypothetical protein; contains a von Willibrand factor type A domain; stimulates the ATPase activity of RavA
STM14_4728	yifK	+	4153111	4154496	CDS	chr	2.2303	36.6859	84.7819	putative transport protein YifK; uncharacterized member of the amino acid-polyamine-organocation (APC) superfamily of amino acid transporters; unknown function
STM14_5348	treR	-	4711190	4712137	CDS	chr	2.22806	4.42242	10.0833	trehalose repressor; regulates genes involved in trehalose metabolism; binds the intermediate trehalose-6-phosphate; binds a dimer; regulates treBC operon
STM14_1027	ybjN	+	948612	949088	CDS	chr	2.22343	21.3691	48.8394	putative cytoplasmic protein; similar to Escherichia coli putative sensory transduction regulator (AAC73940.1)
STM14_0223	hrpB	+	219013	221487	CDS	chr	2.22003	14.3606	32.8826	ATP-dependent RNA helicase HrpB; similar in sequence to the ATP-dependent RNA helicase HrpA
STM14_5100	yjbN	+	4477502	4478500	CDS	chr	2.21935	53.6776	123.446	tRNA-dihydrouridine synthase A; putative TIM-barrel enzyme; possibly dehydrogenases; nifR3 family
STM14_1580	xthA	-	1390918	1391796	CDS	chr	2.21907	18.2006	41.4426	exonuclease III; removes the damaged DNA at cytosines and guanines by cleaving on the 3' side of the AP site by a beta-elimination reaction
STM14_0214	panC	-	212210	213064	CDS	chr	2.21595	8.0372	18.3311	pantoate--beta-alanine ligase; catalyzes the formation of (R)-pantothenate from pantoate and beta-alanine
STM14_2938	fadI	-	2551804	2553114	CDS	chr	2.21543	13.0659	29.7606	3-ketoacyl-CoA thiolase; FadI; fatty acid oxidation complex component beta; functions in a heterotetramer with FadJ; similar to FadA2B2 complex; functions in beta-oxidation of fatty acids during anaerobic growth
STM14_0007	talB	+	7665	8618	CDS	chr	2.21397	192.239	436.787	transaldolase
STM14_1621	rpmI	+	1424748	1424945	CDS	chr	2.21367	3478.98	7649.73	50S ribosomal protein L35; similar to Escherichia coli 50S ribosomal subunit protein A (AAC74787.1)
STM14_1757	ydgM	-	1543746	1544324	CDS	chr	2.21069	13.0242	29.0184	electron transport complex protein RnfB; part of membrane-bound complex thought to be involved in electron transport to nitrogen
STM14_0866	ybgC	+	813524	813928	CDS	chr	2.20858	31.7702	71.4851	acyl-CoA thioester hydrolase YbgC; catalyzes the hydrolysis of short chain aliphatic acyl-CoA thioesters; physiological role remains unknown; involved in phospholipid metabolism; part of the Tol/Pal system of proteins that are critical for maintaining the integrity of the cell envelope components
STM14_5490	deoD	+	4837974	4838693	CDS	chr	2.20792	81.8651	186.556
STM14_3573	yqcB	-	3135354	3136136	CDS	chr	2.20391	9.55933	21.5716	tRNA pseudouridine synthase C; catalyzes formation of pseudouridine at position 65 in tRNA-Ile1 and tRNA-Asp
STM14_4471	rfaD	+	3919008	3919940	CDS	chr	2.20382	66.6385	150.496	ADP-L-glycero-D-mannoheptose-6-epimerase; catalyzes the interconversion between ADP-D-glycero-beta-D-manno-heptose and ADP-L-glycero-beta-D-manno-heptose
STM14_4932		-	4329102	4330226	CDS	chr	2.2032	5.03805	11.5291	putative cytoplasmic protein
STM14_4806	dsbA	+	4217783	4218406	CDS	chr	2.20288	41.1903	92.8822	periplasmic protein disulfide isomerase I; thiol-disulfide interchange protein DabA precursor (SW:DSBA_SALTY)
STM14_3290	smpA	+	2878991	2879329	CDS	chr	2.19584	83.1044	185.922	hypothetical protein; similar to Escherichia coli small membrane protein A (AAC75666.1)
STM14_5518		-	4867622	4867936	CDS	chr	2.19395	10.4079	23.3168	putative cytoplasmic protein
STM14_4849	fdhE	-	4255869	4256798	CDS	chr	2.18992	69.6042	156.485	formate dehydrogenase accessory protein FdhE; required for the formation of active formate dehydrogenase
STM14_3998	yrbC	-	3490842	3491477	CDS	chr	2.18926	57.5918	129.581	putative transport protein; putative ABC superfamily
STM14_5366	miaE	+	4726226	4726990	CDS	chr	2.18798	13.3794	29.944	hydroxylase; tRNA-hydroxylase for synthesis of 2-methylthio-cis-ribozeatin in tRNA (SW:MIAE_SALTY)
STM14_5465	ebsC	-	4820361	4820819	CDS	chr	2.18538	21.4404	48.0451	putative cytoplasmic protein
STM14_2225		-	1947966	1948253	CDS	chr	2.1842	77.149	172.115	hypothetical protein; putative periplasmic protein
STM14_3869	ribB	-	3376104	3376757	CDS	chr	2.18132	95.9167	213.2	3,4-dihydroxy-2-butanone 4-phosphate synthase; DHBP synthase; functions during riboflavin biosynthesis
STM14_2933	aroC	-	2546093	2547178	CDS	chr	2.17811	19.1407	42.6561	chorismate synthase; catalyzes the formation of chorismate from 5-O-(1-carboxyvinyl)-3-phosphoshikimate in aromatic amino acid biosynthesis
STM14_2687		+	2328435	2329343	CDS	chr	2.17659	8.08517	18.0775	putative transcriptional regulator; similar to Escherichia coli putative transcriptional regulator LysR-type (AAC74504.1); LysR family
STM14_0497	pgpA	+	473673	474188	CDS	chr	2.1724	20.1727	44.7675	phosphatidylglycerophosphatase A; hydrolyzes phosphatidylglycerophosphate to produce phosphatidylglycerol and phosphate
STM14_0514	yajQ	+	488510	489001	CDS	chr	2.1705	58.2436	130.518	nucleotide-binding protein
STM14_0228	fhuA	+	224443	226632	CDS	chr	2.17046	26.1684	58.2128	ferrichrome outer membrane transporter; involved with the transport of ferrichrome across the outer membrane; binds the ferrichrome-iron ligand and interacts with the TonB protein
STM14_3532	ispF	-	3090503	3090982	CDS	chr	2.17042	12.7635	28.388	2-C-methyl-D-erythritol 2,4-cyclodiphosphate synthase; catalyzes the conversion of 4-diphosphocytidyl-2-C-methyl-D-erythritol 2-phosphate into 2-C-methyl-D-erythritol 2,4-cyclodiphosphate
STM14_0174	nadC	-	169086	169979	CDS	chr	2.17042	9.79821	21.764	quinolinate phosphoribosyltransferase; catalyzes the formation of pyridine-2,3-dicarboxylate and 5-phospho-alpha-D-ribose 1-diphosphate from nictinate D-ribonucleotide
STM14_5195		+	4578830	4579162	CDS	chr	2.16749	10.5075	23.6214	putative regulatory protein; similar to Escherichia coli putative transcriptional regulator (AAC73589.1); MerR family
STM14_0241	hemL	-	237915	239195	CDS	chr	2.16386	22.6733	50.1003	glutamate-1-semialdehyde aminotransferase; Converts (S)-4-amino-5-oxopentanoate to 5-aminolevulinate during the porphyrin biosynthesis pathway
STM14_4574		-	4007283	4008203	CDS	chr	2.15548	6.01609	13.0158	putative sugar kinase; similar to Escherichia coli ribokinase (AAC76775.1); ribokinase family
STM14_3238	yfiC	-	2835869	2836606	CDS	chr	2.1546	13.8769	30.719	COG4123: Predicted O-methyltransferase; Heat shock dnaK gene cluster extended
STM14_3999	yrbD	-	3491496	3492047	CDS	chr	2.15426	20.7265	45.404	putative transport protein; putative ABC superfamily binding protein
STM14_4308	dcrB	+	3761360	3761917	CDS	chr	2.15158	113.365	249.403	hypothetical protein
STM14_0900	galT	-	839864	840910	CDS	chr	2.15143	17.465	38.4028	galactose-1-phosphate uridylyltransferase; catalyzes the interconversion of UDP-galactose and galactose-1-P with UDP-galactose and glucose-1-P
STM14_3456	ygbA	-	3026080	3026424	CDS	chr	2.14919	9.61019	21.1206	hypothetical protein
STM14_4908	yiiR	+	4305427	4305855	CDS	chr	2.14501	22.4809	49.8525	putative inner membrane protein
STM14_4206	nudE	-	3663196	3663792	CDS	chr	2.14285	25.2082	55.2499	ADP compounds hydrolase NudE (EC 3.6.1.-); Nudix proteins (nucleoside triphosphate hydrolases)
STM14_4245	glpE	-	3701904	3702230	CDS	chr	2.13813	24.1359	52.7294	thiosulfate sulfurtransferase; belongs to rhodanese family; thiosulfate thiotransferase; in Escherichia coli this enzyme catalyzes the formation of thiocyanate from thiosulfate and cyanide with low efficiency; contains an active site cysteine
STM14_2845	menB	-	2465552	2466409	CDS	chr	2.13753	24.3115	53.5951	naphthoate synthase; catalyzes the formation of 1,4-dihydroxy-2-naphthoate from O-succinylbenzoyl-CoA
STM14_5012	yjaH	+	4400574	4401266	CDS	chr	2.13695	38.8314	83.8909	putative inner membrane protein
STM14_3418	ygaD	-	2996235	2996732	CDS	chr	2.13509	31.7473	69.7226	competence damage-inducible protein A
STM14_5351	yjgF	-	4715866	4716252	CDS	chr	2.13467	228.339	498.194	putative translation initiation inhibitor
STM14_5105	alr	+	4481580	4482659	CDS	chr	2.13373	11.1967	24.3696	alanine racemase; converts L-alanine to D-alanine which is used in cell wall biosynthesis; binds one pyridoxal phosphate per monomer; forms a homodimer
STM14_4406	glyS	-	3853461	3855530	CDS	chr	2.1301	21.6635	47.1966	glycyl-tRNA synthetase subunit beta; glycine--tRNA ligase beta chain; glyS; class II aminoacyl tRNA synthetase; tetramer of alpha(2)beta(2); catalyzes a two-step reaction; first charging a glycine molecule by linking the carboxyl group to the alpha-phosphate of ATP; second by transfer of the aminoacyl-adenylate to its tRNA
STM14_4029	nanT	-	3520409	3521899	CDS	chr	2.12852	22.8472	49.718	putative sialic acid transporter; similar to Escherichia coli sialic acid transporter (AAC76256.1); MFS family
STM14_4353	yhjK	-	3805415	3807421	CDS	chr	2.12772	13.4822	29.6409	putative phosphodiesterase; HmsP in Yersinia pestis plays a role in invasion of epithelial cells; the EAL-domain portion of HmsP from Y. pestis shows phosphodiesterase activity which is required for the inhibition of biofilm formation; inner membrane protein; similar to a putative phosphodiesterase protein from E. coli
STM14_5041	yjbD	-	4429884	4430156	CDS	chr	2.12744	86.3213	187.015	putative cytoplasmic protein
STM14_3708	fba	-	3248650	3249729	CDS	chr	2.12033	189.509	411.539	fructose-bisphosphate aldolase; catalyzes the formation of glycerone phosphate and glyceraldehyde 3-phosphate from fructose 1,6, bisphosphate
STM14_0741	lipB	-	697784	698425	CDS	chr	2.12018	12.1246	26.322	lipoyltransferase; lipoyl-[acyl-carrier protein]-protein-N-lipoyltransferse; lipoate-protein ligase B; transfers lipoate to apolipoproteins; involved in lipoate metabolism
STM14_2842	pmrD	-	2462871	2463128	CDS	chr	2.11783	142.407	308.148	polymyxin resistance protein B; polymyxin b resistance protein PmrD (SW:PMRD_SALTY)
STM14_5328	yjgA	-	4694012	4694563	CDS	chr	2.11612	36.0373	78.5981	hypothetical protein; similar to Escherichia coli putative alpha helix protein (AAC77191.1)
STM14_2931	yfcA	-	2544456	2545265	CDS	chr	2.11153	6.22897	13.4311	hypothetical protein; similar to Escherichia coli putative structural protein (AAC75387.1)
STM14_0525	yajG	-	500812	501444	CDS	chr	2.11065	10.5673	22.6088	Hypothetical lipoprotein yajG precursor
STM14_5401		-	4768410	4768667	CDS	chr	2.10855	34.487	72.9496	hypothetical protein
STM14_1605	ydjM	-	1411579	1412178	CDS	chr	2.10613	7.34461	15.6896	hypothetical protein
STM14_4749	yigA	+	4166774	4167481	CDS	chr	2.10473	57.2412	123.952	hypothetical protein; hypothetical protein in dapF-xerC intergenic region (SW:YIGA_SALTY)
STM14_4495	pyrE	-	3939651	3940292	CDS	chr	2.10212	7.83972	16.9611	orotate phosphoribosyltransferase; involved in fifth step of pyrimidine biosynthesis; converts orotidine 5'-phosphate and diphosphate to orotate and 5-phospho-alpha-D-ribose 1-diphosphate
STM14_4891		+	4291502	4292542	CDS	chr	2.10146	15.5228	33.2071	putative ADP-ribosylglycohydrolase
STM14_1392	ycfU	+	1260842	1262041	CDS	chr	2.10084	11.9916	25.8473	outer membrane-specific lipoprotein transporter subunit LolC; part of the ATP-dependent transport system LolCDE; responsible for the localization of lipoproteins to the periplasmic surface of the outer membrane
STM14_2914	accD	-	2530242	2531156	CDS	chr	2.09907	54.7815	116.946	acetyl-CoA carboxylase, carboxyl transferase, beta subunit
STM14_5559		+	25897	26139	CDS	pSLT	2.09712	13.3303	29.3748
STM14_0160	lpxC	+	157647	158564	CDS	chr	2.09624	575.072	1228.75	UDP-3-O-[3-hydroxymyristoyl] N-acetylglucosamine deacetylase; zinc-dependent; catalyzes the deacetylation of UDP-(3-O-acyl)-N-acetylglucosamine to UDP-3-O-(3-hydroxytetradecanoyl)-glucosamine in the second step of lipid A biosynthesis
STM14_3420	mltB	-	2997210	2998289	CDS	chr	2.09542	14.372	30.834	membrane-bound lytic murein transglycosylase B, putative
STM14_3925	tdcC	-	3428287	3429618	CDS	chr	2.09512	6.1425	12.9595	threonine/serine transporter TdcC; involved in the import of threonine and serine in combination with the import of a proton
STM14_1759	ydgK	-	1544982	1545422	CDS	chr	2.09462	49.5257	105.643	Putative inner membrane protein
STM14_2286	yebF	-	1986227	1986580	CDS	chr	2.0864	368.87	780.939	hypothetical protein; secreted protein; unknown function
STM14_0896	gpmA	-	836703	837455	CDS	chr	2.08115	236.517	504.934	phosphoglyceromutase; catalyzes the interconversion of 2-phosphoglycerate to 3-phosphoglycerate
STM14_4922	cytR	-	4315766	4316791	CDS	chr	2.08002	16.9501	36.103	DNA-binding transcriptional regulator CytR; negatively controls the transcription initiation of genes such as deoCABD, udp, and cdd encoding catabolizing enzymes and nupC, nupG, and tsx encoding transporting and pore-forming proteins
STM14_5627	traX	+	92453	93193	CDS	pSLT	2.07796	7.46361	16.0449	pseudogene; two in-frame stops; conjugative transfer: oriT nicking-unwinding
STM14_3906	ygjU	+	3411753	3412997	CDS	chr	2.07778	69.1036	147.116	serine/threonine transporter SstT; involved in the import of serine and threonine coupled with the import of sodium
STM14_2084	trpH	-	1828097	1828966	CDS	chr	2.07736	35.0352	74.2687	hypothetical protein; TrpH protein (SW:TRPH_SALTY); TrpR controlled transcriptional unit in the 5' upstream region of the trp operon
STM14_1962	mdoD	-	1719804	1721423	CDS	chr	2.07616	19.2683	40.9825	glucan biosynthesis protein D; involved in the control of the structural glucose backbone of osmoregulated periplasmic glucans
STM14_3953	yhbQ	+	3451915	3452232	CDS	chr	2.06909	11.8602	25.1881	putative cytoplasmic protein
STM14_1755	rnfD	-	1540487	1541545	CDS	chr	2.06822	5.05919	10.7035	electron transport complex protein RnfD; RnfD; RsxD; required for nitrogen fixation in Rhodobacter capsulatus; part of a membrane-bound complex thought to be involved in electron transport to nitrogenase; in Escherichia coli this gene is part of a cluster controlling SoxR-mediated induction of the SoxS transcription factor in the absence of oxidizing agents
STM14_0216	panB	-	213190	213981	CDS	chr	2.06434	7.96898	16.7949	3-methyl-2-oxobutanoate hydroxymethyltransferase; catalyzes the formation of tetrahydrofolate and 2-dehydropantoate from 5,10-methylenetetrahydrofolate and 3-methyl-2-oxobutanoate
STM14_4617	torT	-	4039024	4040064	CDS	chr	2.06282	10.1016	21.4884	periplasmic sensory protein associated with the TorRS two-component regulatory system; similar to Escherichia coli sensor protein involved in regulation of tor operon; periplasmic (AAC74079.1); protein in multi-component regulatory system with sensory kinase TorS and regulator TorR
STM14_4702	ilvA	+	4127531	4129075	CDS	chr	2.05922	18.9626	41.8769	threonine dehydratase; threonine deaminase; threonine dehydratase; in Escherichia coli, IlvA is part of the isoleucine biosynthetic pathway
STM14_1758		-	1544324	1544905	CDS	chr	2.05839	25.1315	52.8773	Na(+)-translocating NADH-quinone reductase subunit E; inner membrane protein
STM14_3577	queF	+	3137691	3138539	CDS	chr	2.05701	11.0253	22.9616	7-cyano-7-deazaguanine reductase; catalyzes the NADPH-dependent reduction of 7-cyano-7-deazaguanine (preQ0) to 7-aminomethyl-7-deazaguanine (preQ1) in queuosine biosynthesis
STM14_0059	ispH	+	57796	58746	CDS	chr	2.04947	35.0303	73.3921	4-hydroxy-3-methylbut-2-enyl diphosphate reductase; catalyzes the conversion of 1-hydroxy-2-methyl-2-(E)-butenyl 4-diphosphate into isopentenyl diphosphate (IPP) and dimethylallyl diphosphate (DMAPP); functions in the nonmevalonate isoprenoid biosynthesis pathway
STM14_4226	bioH	-	3681786	3682556	CDS	chr	2.04793	10.175	21.635	carboxylesterase BioH; Shows carboxylesterase activity with a preference for short chain fatty acid esters; involved in pimeloyl-CoA synthesis
STM14_2149	lolB	+	1886713	1887336	CDS	chr	2.04093	13.9838	28.9998	outer membrane lipoprotein LolB; Incorporates lipoproteins in the outer membrane after they are released by the LolA protein
STM14_3454	hypE	+	3022711	3023721	CDS	chr	2.04093	17.3804	36.0349	putative hydrogenase formation protein; similar to Escherichia coli protein which plays a structural role in maturation of all 3 hydrogenases (AAC75772.1)
STM14_0477	yajB	-	459578	460159	CDS	chr	2.03416	91.5122	190.629	acyl carrier protein phosphodiesterase; Converts holo-ACP to apo-ACP by hydrolytic cleavage of the phosphopantetheine prosthetic group from ACP
STM14_1026	rimK	+	947613	948515	CDS	chr	2.03236	13.5443	28.3417	ribosomal protein S6 modification protein; responsible for the addition of glutamate residues to the C-terminus of ribosomal protein S6
STM14_2932	mepA	-	2545265	2546089	CDS	chr	2.02309	12.246	25.4543	penicillin-insensitive murein endopeptidase; D-alanyl-D-alanine endopeptidase; functions in hydrolyzing cell wall peptidoglycan; similar to LAS metallopeptidases; forms a dimer in periplasm
STM14_2912	dedD	-	2528242	2528916	CDS	chr	2.0215	64.5282	133.173	hypothetical protein; similar to Escherichia coli putative lipoprotein (AAC75374.1)
STM14_4735	hemX	-	4156812	4157981	CDS	chr	2.02036	40.8151	84.4884	putative uroporphyrinogen III C-methyltransferase; similar to Escherichia coli uroporphyrinogen III methylase (AAC76806.1)
STM14_2883	pta	+	2500770	2502914	CDS	chr	2.01878	33.7649	69.392	phosphate acetyltransferase; catalyzes the synthesis of acetylphosphate or propionylphosphate from acetyl-CoA or propionyl-CoA and inorganic phosphate; when using propionyl-CoA the enzyme is functioning in the anaerobic pathway catabolizing threonine to propionate
STM14_3853	ygiN	+	3361775	3362089	CDS	chr	2.00923	74.6744	152.688	putative cytoplasmic protein
STM14_0548	tesB	-	522974	523834	CDS	chr	2.00921	19.2796	39.8278	acyl-CoA thioesterase II
STM14_4460	gpsA	-	3908709	3909728	CDS	chr	2.00776	79.553	163.544	NAD(P)H-dependent glycerol-3-phosphate dehydrogenase; catalyzes the NAD(P)H-dependent reduction of glycerol 3-phosphate to glycerone phosphate
STM14_4466	yigQ	+	3914097	3915059	CDS	chr	2.00125	14.9634	30.8564	putative periplasmic protein
STM14_4360	yhjR	-	3817917	3818120	CDS	chr	-2.00324	46.6873	23.605	putative cytoplasmic protein
STM14_2040	pspA	-	1792437	1793105	CDS	chr	-2.00568	142.783	73.6858	phage shock protein PspA; involved in maintaining membrane potential under membrane stress conditions; also acts as a negative transcriptional regulator of the phage shock protein (psp) operon(pspABCDE) by regulating the transcriptional activator PspF
STM14_2316	yecN	+	2010046	2010441	CDS	chr	-2.00896	89.0432	45.6942	putative inner membrane protein
STM14_0847	nei	+	794422	795213	CDS	chr	-2.01419	23.0003	11.7019	endonuclease VIII; 5-formyluracil/5-hydroxymethyluracil DNA glycosylase; involved in base excision repair of DNA damaged by oxidation or by mutagenic agents; acts as DNA glycosylase that recognizes and removes damaged bases with a preference for oxidized pyrimidines; has apurinic/apyrimidinic lyase activity
STM14_1314	ymdC	+	1191653	1193137	CDS	chr	-2.01547	53.2869	27.0973	putative phospholipase; similar to Escherichia coli putative synthase (AAC74130.1)
STM14_3727		-	3266219	3266968	CDS	chr	-2.01566	50.5619	25.4396	putative regulatory protein; similar to Escherichia coli regulator for uxu operon (AAC77280.1); GntR family
STM14_3104	pbpC	-	2716999	2719314	CDS	chr	-2.01581	11.6347	5.86724	penicillin-binding protein 1C; penicillin-insensitive transglycosylase/transpeptidase
STM14_1214	ompA	-	1119309	1120361	CDS	chr	-2.02324	2536.94	1274.71	Outer membrane protein A precursor; Osmoregulation
STM14_0267	hlpA	+	265621	266106	CDS	chr	-2.03169	252.396	127.167	periplasmic chaperone; (SW:OMPH_SALTY); histone-like protein
STM14_3073		+	2673510	2673824	CDS	chr	-2.03843	13.0262	6.48303	putative cytoplasmic protein; similar to STM2011 and STM2902
STM14_2039	pspB	-	1792153	1792377	CDS	chr	-2.05187	61.7442	31.8509	phage shock protein B; acts together with PspC to induce psp operon during infection with phage, exposure to ethanol or osmotic shock; forms a complex with PspA and C; PspC is required for PspAB binding
STM14_4156	yheO	-	3617730	3618452	CDS	chr	-2.05193	17.2281	8.62319	putative regulatory protein
STM14_3500		+	3065500	3065949	CDS	chr	-2.05216	77.6812	39.0791	putative cytoplasmic protein
STM14_0542		-	515792	516847	CDS	chr	-2.05706	11.0823	5.46029	putative cysteine synthase/cystathionine beta-synthase; similar to Escherichia coli cysteine synthase B; O-acetylserine sulfhydrolase B (AAC75474.1)
STM14_4279	ugpQ	-	3736457	3737197	CDS	chr	-2.05791	24.0904	12.2941	cytoplasmic glycerophosphodiester phosphodiesterase; hydrolyzes diesters during transport at the inner face of the cytoplasmic membrane to glycerol-3-phosphate and alcohol; induced when cells are starved for inorganic phosphate
STM14_1078	cydC	-	989955	991676	CDS	chr	-2.06191	21.4882	10.6269	cysteine/glutathione ABC transporter membrane/ATP-binding component; in Escherichia coli the CydCD ABC transporter exports cysteine and glutathione into the periplasm in order to maintain redox balance; important for cytochrome bd and c
STM14_3954	yhbS	-	3452219	3452722	CDS	chr	-2.06389	115.761	57.0805	putative transport protein; putative ABC superfamily membrane protein
STM14_2029	ycjG	-	1784481	1785446	CDS	chr	-2.06545	19.8283	9.8009	putative chloromuconate cycloisomerase; similar to Escherichia coli putative muconate cycloisomerase I (AAC74407.1)
STM14_4345	yhjG	-	3798115	3800175	CDS	chr	-2.06678	50.2894	25.0306	putative inner membrane protein
STM14_1518		+	1352502	1353299	CDS	chr	-2.07163	11.7041	5.74907	putative ABC-type transport system ATPase component; putative ATPase (gi|2337945); contain duplicated ATPase domain
STM14_3682	yqfA	-	3227153	3227812	CDS	chr	-2.08133	77.9766	38.5304	putative hemolysin; similar to Escherichia coli putative oxidoreductase (AAC75937.1)
STM14_3814	hypO	-	3330895	3332013	CDS	chr	-2.08437	83.7451	41.2083	hydrogenase 2 small subunit; involved in hydrogen uptake
STM14_4112	trkA	+	3593629	3595005	CDS	chr	-2.08439	13.6919	6.71842	potassium transporter peripheral membrane component; involved in potassium uptake; found to be peripherally associated with the inner membrane in Escherichia coli; contains an NAD-binding domain
STM14_5507	rob	-	4855499	4856368	CDS	chr	-2.08618	108.533	53.3365	phosphoglycerate mutase; catalyzes reactions involving the transfer of phospho groups between the three carbon atoms of phosphoglycerate
STM14_2037	pspD	-	1791553	1791771	CDS	chr	-2.09369	73.2619	35.9647	peripheral inner membrane phage-shock protein; similar to Escherichia coli phage shock protein (AAC74389.1)
STM14_1413	ymfB	-	1281623	1282084	CDS	chr	-2.09519	35.5845	17.6813	putative MutT-like protein; similar to Escherichia coli putative phosphohydrolase (AAC74218.1)
STM14_1965	ydcI	+	1724872	1725795	CDS	chr	-2.09718	53.6106	26.0322	putative transcriptional regulator; similar to Escherichia coli putative transcriptional regulator LysR-type (AAC74504.1); LysR family
STM14_4015	yhbL	-	3503508	3504161	CDS	chr	-2.09936	75.4057	37.1664	isoprenoid biosynthesis protein; similar to Escherichia coli sigma cross-reacting protein 27A (AAC76241.1); SCRP-27A
STM14_963	glnP	-	896513	897172	CDS	chr	-2.10072	29.8028	14.4232	glutamine ABC transporter permease protein; similar to permease component of ABC transporters; mutations impair ability of Escherichia coli to transport and utilize glutamine
STM14_5352	pyrI	-	4716329	4716790	CDS	chr	-2.1059	11.8114	5.69104	aspartate carbamoyltransferase regulatory subunit; involved in the allosteric regulation of aspartate carbamoyltransferase
STM14_3003	ucpA	-	2608151	2608942	CDS	chr	-2.108	194.537	95.0284	short chain dehydrogenase; similar to Escherichia coli putative oxidoreductase (AAC75479.1)
STM14_0557	hha	-	528825	529043	CDS	chr	-2.1131	460.66	220.971	hemolysin expression-modulating protein; with Hns involved in transcriptional regulation of hemolysin; non-specific DNA-binding protein which affects the production of multiple proteins
STM14_1731	ydhD	+	1521253	1521600	CDS	chr	-2.11345	268.418	130.353	hypothetical protein
STM14_2363	pgsA	-	2047218	2047766	CDS	chr	-2.13152	67.0159	32.9085	phosphatidylglycerophosphate synthetase; similar to Escherichia coli phosphatidylglycerophosphate synthetase/CDP-1,2-diacyl-sn-glycero-3-phosphate phosphatidyl transferase (AAC74979.1)
STM14_3836		+	3346180	3346635	CDS	chr	-2.13192	25.9329	12.6047	putative diadenosine tetraphosphatehydrolase; Ap4A
STM14_3463	sprB	-	3031204	3031959	CDS	chr	-2.13237	29.5388	14.1549	transcriptional regulator; transcriptional regulator SprB (gi|5007028)
STM14_4639		+	4063526	4064020	CDS	chr	-2.13771	13.5401	6.38263	pseudogene; in-frame stop; putative integrase
STM14_0379	proA	+	368115	369365	CDS	chr	-2.14419	28.7196	13.7047	gamma-glutamyl phosphate reductase; Catalyzes the phosphorylation of L-glutamate during the proline biosynthesis pathway
STM14_1224	yccV	-	1128715	1129032	CDS	chr	-2.14542	311.454	149.99	putative inner membrane protein
STM14_0305	dniR	-	300623	301843	CDS	chr	-2.14936	154	73.0438	membrane-bound lytic murein transglycosylase D; catalyzes the cleavage of the beta-1,4-glycosidic bond between N-acetylmuramic acid and N-acetylglucosamine residues; may play a role in recycling muropeptides during cell division and/or cell elongation; in Helicobacter pylori MltD is a endolytic transglycosylase involved mainly in the rearrangement of the peptidoglycan layer of the bacterial cell …
STM14_2001	dbpA	-	1758265	1759638	CDS	chr	-2.15558	29.5078	14.0572	ATP-dependent RNA helicase DbpA; exhibits an RNA-dependent ATPase activity, specifically stimulated by bacterial 23S rRNA
STM14_1085	lolA	+	999928	1000539	CDS	chr	-2.16338	90.7149	42.8383	outer-membrane lipoprotein carrier protein; participates with LolB in the incorporation of lipoprotein into the outer membrane
STM14_2220	cspC	-	1946952	1947161	CDS	chr	-2.17146	1613.59	758.83	cold shock-like protein CspC; cold shock-like protein CspC (SW:CSPC_SALTY); multicopy suppresses mukB mutants; putative regulator
STM14_1429		-	1293066	1293533	CDS	chr	-2.17169	253.808	119.096	putative regulator
STM14_1048	ybjT	-	965952	967385	CDS	chr	-2.17402	13.1935	6.1957	putative nucleoside-diphosphate-sugar epimerase; similar to Escherichia coli putative dTDP-glucose enzyme (AAC73956.1)
STM14_1590	nadE	-	1400095	1400922	CDS	chr	-2.17449	57.6166	26.9327	NAD synthetase; catalyzes the formation of nicotinamide adenine dinucleotide (NAD) from nicotinic acid adenine dinucleotide (NAAD) using either ammonia or glutamine as the amide donor and ATP; ammonia-utilizing enzymes include the ones from Bacillus and Escherichia coli while glutamine-utilizing enzymes include the Mycobacterial one; forms homodimers
STM14_2315	yecE	+	2009175	2009993	CDS	chr	-2.17598	10.6218	5.02104	hypothetical protein
STM14_5393		-	4759818	4763459	CDS	chr	-2.18016	14.0362	6.57835	putative DNA repair ATPase
STM14_3620	ptsP	-	3179718	3181964	CDS	chr	-2.19221	52.9631	24.7635	fused phosphoenolpyruvate-protein phosphotransferase PtsP/GAF domain-containing protein; member of a second PTS chain involved in nitrogen metabolism; PtsP phosphorylates NPr
STM14_3630	ygdR	+	3184950	3185168	CDS	chr	-2.19432	131.741	61.1093	putative peptide transport protein; POT family
STM14_5099		+	4476104	4477414	CDS	chr	-2.1952	12.1224	5.62133	conjugative transfer protein; similar to plasmid R64 TraF
STM14_1208	ymbA	+	1115167	1115730	CDS	chr	-2.19724	40.4248	19.0599	putative outer membrane protein
STM14_2335	cheW	-	2028058	2028561	CDS	chr	-2.21289	1297.53	598.908	purine-binding chemotaxis protein; chemotaxis protein CheW (SW:CHEW_SALTY); regulation; couples CheA histidine kinase to transducers
STM14_0558	ybaJ	-	529071	529445	CDS	chr	-2.21422	422.489	193.673	hypothetical protein
STM14_2879		-	2498696	2499151	CDS	chr	-2.2159	136.279	62.8028	hypothetical protein
STM14_0827	ybfA	+	774958	775164	CDS	chr	-2.21605	909.439	416.486	putative periplasmic protein
STM14_2023		-	1778782	1779618	CDS	chr	-2.22223	16.3649	7.53896	putative aldo/keto reductase
STM14_0401		+	389475	390218	CDS	chr	-2.22269	17.637	8.12926	putative response regulator
STM14_1227		+	1131081	1131869	CDS	chr	-2.22442	28.4931	13.2886	Transcriptional regulator, AraC/XylS family
STM14_1866		+	1634170	1634658	CDS	chr	-2.23318	18.7256	8.40401	putative transcriptional regulator; marR-family
STM14_3813	hybA	-	3329906	3330892	CDS	chr	-2.2361	30.8988	14.1137	hydrogenase 2 protein HybA; Fe-S ferrodoxin type component; participates in the periplasmic electron-transferring activity of hydrogenase 2
STM14_2865	nuoF	-	2486203	2487540	CDS	chr	-2.24983	141.968	64.3814	NADH dehydrogenase I subunit F; shuttles electrons from NADH, via FMN and iron-sulfur (Fe-S) centers, to quinones in the respiratory chain; NuoF is part of the soluble NADH dehydrogenase fragment, which represents the electron input part of NADH dehydrogenase
STM14_1127	ycbL	+	1046056	1046703	CDS	chr	-2.25359	72.0274	32.5001	putative metallo-beta-lactamase
STM14_4231	malQ	-	3685723	3687801	CDS	chr	-2.25581	12.5531	5.65952	4-alpha-glucanotransferase; amylomaltase; acts to release glucose from maltodextrins
STM14_4313	yhhJ	-	3765532	3766656	CDS	chr	-2.26287	11.214	5.08229	putative ABC transport protein; similar to Escherichia coli putative transporter (AAC76510.1); putative ABC superfamily; ATP-binding/membrane transport protein
STM14_0014	dnaJ	+	13595	14734	CDS	chr	-2.26714	63.3014	28.4675	chaperone protein DnaJ; chaperone Hsp40; co-chaperone with DnaK; Participates actively in the response to hyperosmotic and heat shock by preventing the aggregation of stress-denatured proteins and by disaggregating proteins, also in an autonomous, dnaK-independent fashion
STM14_1577	gdhA	-	1388612	1389955	CDS	chr	-2.26963	17.2065	7.68357	glutamate dehydrogenase; converts 2-oxoglutarate to glutamate; in Escherichia coli this enzyme plays a role in glutamate synthesis when the cell is under energy restriction; uses NADPH; forms a homohexamer
STM14_0832	ybgK	+	779954	780886	CDS	chr	-2.27125	24.6197	11.0412	putative carboxylase; similar to Escherichia coli putative carboxylase (AAC73806.1)
STM14_1823	ydfZ	-	1597580	1597783	CDS	chr	-2.2793	105.435	46.8906	putative cytoplasmic protein
STM14_3633	ygeD	-	3186486	3187688	CDS	chr	-2.27941	10.6038	4.74654	putative efflux protein, resistance protein
STM14_0191		-	189220	190062	CDS	chr	-2.28682	112.462	50.0191	putative restriction endonuclease
STM14_4362	yhjS	+	3818377	3819936	CDS	chr	-2.29548	33.7237	15.0186	putative cytoplasmic protein; similar to Escherichia coli putative protease (AAC76561.1)
STM14_1354	flgK	+	1223631	1225292	CDS	chr	-2.29555	376.501	167.832	flagellar hook-associated protein FlgK; with FlgL acts as a hook filament junction protein to join the flagellar filament to the hook
STM14_2176	ldcA	+	1909487	1910401	CDS	chr	-2.29878	13.5151	6.02677	L,D-carboxypeptidase A; catalyzes the release of D-alanine from L-alanyl-D-glutamyl-meso-diaminopimelyl-D-alanine
STM14_2928	mnmC	+	2541548	2543548	CDS	chr	-2.29995	18.8907	8.31615	5-methylaminomethyl-2-thiouridine methyltransferase; catalyzes the formation of 5-methylaminomethyl-2-thiouridine in position 34 of the anticodon of tRNA molecules
STM14_3527	nlpD	-	3086786	3087919	CDS	chr	-2.30392	1344.58	597.614	lipoprotein NlpD; outer membrane lipoprotein involved in stationary-phase cell survival; similar to LppB virulence determinant from Haemophilus somnus
STM14_1958		+	1717335	1717772	CDS	chr	-2.30402	16.2319	7.15629	cryptic aminoglycoside resistance protein
STM14_2616	asmA	-	2256544	2258400	CDS	chr	-2.31236	40.8879	18.1154	putative assembly protein; YegA; inner membrane protein involved in the assembly of outer membrane proteins (OMPs); asmA-null mutants show low lipopolysaccharide (LPS) levels, suggesting a role in LPS biogenesis and/or in restricting outer membrane fluidity, resulting on altered assembly of OMPs
STM14_3048	ypfI	-	2650628	2652646	CDS	chr	-2.31429	43.7224	19.3308	putative acetyltransferase
STM14_0243	yadQ	+	239365	240786	CDS	chr	-2.31716	19.6545	8.65664	chloride channel protein; Acts as an electrical shunt for an outwardly-directed proton pump that is linked to amino acid decarboxylation
STM14_2864	nuoG	-	2483446	2486172	CDS	chr	-2.32296	147.151	64.8182	NADH dehydrogenase subunit G; Catalyzes the transfer of electrons from NADH to ubiquinone
STM14_1099	pflB	-	1013455	1015737	CDS	chr	-2.32734	100.671	44.2996	pyruvate formate lyase I; similar to Escherichia coli formate acetyltransferase 1 (AAC73989.1); induced anaerobically
STM14_5133	yjcD	+	4519688	4521037	CDS	chr	-2.33193	18.7737	8.18354	hypothetical protein; xanthine/uracil permease family
STM14_1054	ybjE	-	973088	973987	CDS	chr	-2.33226	13.3139	5.81888	putative inner membrane protein; similar to Escherichia coli putative surface protein (AAC73961.1)
STM14_962	glnQ	-	895794	896516	CDS	chr	-2.33443	32.1496	13.9931	glutamine ABC transporter ATP-binding protein; similar to ATP-binding component of ABC transporters
STM14_5330	cybC	+	4696110	4696496	CDS	chr	-2.34365	128.601	55.9499	cytochrome b562; similar to Escherichia coli cytochrome b562 (AAC77193.1)
STM14_3058	yfgC	+	2659523	2660986	CDS	chr	-2.34792	21.4782	9.40611	putative inner membrane or exported
STM14_3352	virK	+	2948608	2949537	CDS	chr	-2.35112	84.2804	37.0734	virulence protein; similar to Escherichia coli putative enzyme (AAC73964.1); similar to virK in Shigella
STM14_1768	ydgA	-	1549177	1550685	CDS	chr	-2.35366	101.578	44.2842	putative periplasmic protein
STM14_5118		+	4492028	4493416	CDS	chr	-2.36993	24.0789	10.4589	putative methyl-accepting chemotaxis protein; hypothetical protein spi4_A (gi|7467268)
STM14_3358	nixA	-	2951448	2952461	CDS	chr	-2.37095	17.8566	7.65383	putative nickel transporter
STM14_4062	tldD	-	3548249	3549694	CDS	chr	-2.37622	32.4289	13.9456	protease TldD; responsible for the proteolytic maturation of the E. coli pMccB17 plasmid-encoded microcin B17, an exported protein that targets the essential topoisomerase II DNA gyrase; degrades the E. coli plasmid F-encoded CcdA
STM14_4365		-	3821882	3821989	CDS	chr	-2.37981	2873.56	1126.93
STM14_4026	yhcH	-	3518337	3518804	CDS	chr	-2.37987	54.2392	23.6374	putative cytoplasmic protein
STM14_991	yliA	+	919153	921024	CDS	chr	-2.38327	18.1399	7.81362	putative ATPase components of ABC-type transport system, contain duplicated ATPase domain
STM14_3827	metC	+	3339246	3340433	CDS	chr	-2.3861	10.3703	4.42257	cystathionine beta-lyase; catalyzes the formation of L-homocysteine from cystathionine
STM14_3250	pssA	+	2846489	2847844	CDS	chr	-2.39141	67.1697	28.8741	CDP-diacylglycerol--serine O-phosphatidyltransferase
STM14_2583	rfbJ	-	2221551	2222450	CDS	chr	-2.39428	47.6205	20.1878	cdp-abequose synthase
STM14_4076	accB	+	3563994	3564464	CDS	chr	-2.39867	67.6831	28.853	acetyl-CoA carboxylase biotin carboxyl carrier protein subunit; composes the biotin carboxyl carrier protein subunit of the acetyl-CoA carboxylase complex, the enzyme that catalyzes the carboxylation of acetyl-CoA to malonyl-CoA, which in turn controls the rate of fatty acid metabolism
STM14_2901	argT	-	2517063	2517845	CDS	chr	-2.39926	29.2623	12.267	lysine/arginine/ornithine transport protein; lysine-arginine-ornithine-binding periplasmic protein precursor; LAO-binding protein (SW:ARGT_SALTY); ABC superfamily binding protein
STM14_5460		-	4816997	4817470	CDS	chr	-2.40332	10.1557	4.2074	hypothetical protein
STM14_0199	yacC	-	196688	197074	CDS	chr	-2.405	25.7242	10.815	YacC
STM14_0679	ybdJ	-	640057	640305	CDS	chr	-2.40805	50.9844	21.4741	putative inner membrane protein
STM14_5034	iclR	-	4420750	4421574	CDS	chr	-2.40978	45.5073	19.4968	transcriptional repressor IclR; regulates the glyoxylate bypass operon (aceBAK), which encodes isocitrate lyase, malate synthase and isocitrate dehydrogenase kinase/phosphorylase
STM14_3105		-	2719315	2724249	CDS	chr	-2.41184	28.5236	12.1185	putative inner membrane lipoprotein
STM14_5261	yjfO	-	4634517	4634819	CDS	chr	-2.41351	966.041	406.51	putative lipoprotein
STM14_0559	acrB	-	529941	533090	CDS	chr	-2.41401	83.7938	35.4636	acridine efflux pump; similar to Escherichia coli acridine efflux pump (AAC73564.1); RND family
STM14_2330	cheZ	-	2023032	2023679	CDS	chr	-2.41519	434.685	183.08	chemotaxis regulator CheZ; cytosolic phosphatase which functions in the chemotaxis signal transduction complex by controlling the level of phosphorylated CheY through dephosphorylation
STM14_4178	yhfG	-	3634805	3635077	CDS	chr	-2.41849	73.4248	31.1566	putative cytoplasmic protein
STM14_2956	glk	-	2569516	2570481	CDS	chr	-2.42137	43.0316	18.1007	glucokinase; catalyzes the conversion of ATP and D-glucose to ADP and D-glucose 6-phosphate
STM14_0538	ybaW	+	511860	512258	CDS	chr	-2.424	72.7089	31.0968	putative esterase
STM14_3233	rseA	-	2832580	2833230	CDS	chr	-2.43065	178.543	75.4305	anti-RNA polymerase sigma factor SigE; similar to Escherichia coli anti sigma-E/sigma 24 factor; negative regulatory protein (AAC75625.1)
STM14_3741	yqgF	+	3277787	3278203	CDS	chr	-2.43172	28.1818	11.8139	Holliday junction resolvase-like protein; similar to RuvC resolvase with substantial differences; NMR structural information suggests this protein is monomeric; unknown cellular function
STM14_1146		-	1062948	1063106	CDS	chr	-2.43981	18.7467	8.18358	hypothetical protein
STM14_0157	ftsQ	+	154245	155075	CDS	chr	-2.44849	67.247	28.3312	cell division protein FtsQ; involved in septum formation
STM14_5280	ytfB	-	4645907	4646542	CDS	chr	-2.45064	113.604	47.3054	putative cell envelope opacity-associated protein A
STM14_2103	cls	+	1843557	1845017	CDS	chr	-2.45949	10.6225	4.42174	cardiolipin synthetase; catalyzes the transfer of a phosphatidyl group to phosphodidylglycerol to form cardiolipin (diphosphatidylglycerol)
STM14_3335		+	2930916	2931215	CDS	chr	-2.45959	13.4933	5.45104	putative transposase
STM14_1628	btuE	+	1430619	1431170	CDS	chr	-2.46581	29.3448	12.2015	putative glutathione peroxidase; similar to glutathione peroxidase; member of the btuCED operon which is required for vitamin B12 transport across the inner membrane
STM14_1276	ycdC	+	1164852	1165490	CDS	chr	-2.46764	34.7028	14.291	putative transcriptional repressor; similar to Escherichia coli putative tet operon regulator (AAC74098.1); TetR/AcrR family
STM14_3338	fljB	-	2933465	2934985	CDS	chr	-2.47164	6807.07	2822.36	flagellin; structural flagella protein; individual Salmonella serotypes usually alternate between the production of 2 antigenic forms of flagella, termed phase 1 and phase 2, each specified by separate structural genes
STM14_0541	cof	+	514925	515743	CDS	chr	-2.47499	29.8986	12.3474	putative hydrolase
STM14_3232	rseB	-	2831624	2832580	CDS	chr	-2.48182	88.5733	36.7076	periplasmic negative regulator of sigmaE; periplasmic protein; interacts with the C-terminal domain of RseA and stimulates RseA binding to sigmaE via the cytoplasmic RseA N-terminal domain which then sequesters sigmaE in the membrane thereby preventing sigmaE associated with core RNAP
STM14_2182	fadR	-	1916578	1917297	CDS	chr	-2.48459	95.9353	39.3575	fatty acid metabolism regulator; Multifunctional regulator of fatty acid metabolism
STM14_2179	dadA	-	1913378	1914676	CDS	chr	-2.51526	72.6698	29.6356	D-amino acid dehydrogenase small subunit; catalyzes the oxidative deamination of D-amino acids
STM14_3689	gcvT	-	3234727	3235821	CDS	chr	-2.51755	60.8629	24.696	glycine cleavage system aminomethyltransferase T; catalyzes the transfer of a methylene carbon from the methylamine-loaded GcvH protein to tetrahydrofolate, causing the release of ammonia and the generation of reduced GcvH protein
STM14_0240		+	236968	237807	CDS	chr	-2.51914	15.0152	6.05375	putative outer membrane protein; hypothetical 30.2 da protein in stfG 3'region precursor (SW:YADU_SALTY)
STM14_1348	flgE	+	1217971	1219182	CDS	chr	-2.526	48.996	19.9863	flagellar hook protein FlgE; the hook connects flagellar basal body to the flagellar filament
STM14_3832	dkgA	+	3343657	3344484	CDS	chr	-2.52776	53.73	21.8892	2,5-diketo-D-gluconate reductase A; methylglyoxal reductase/?-keto ester reductase; catalyzes the reduction of 2,5-diketo-D-gluconic acid to 2-keto-L-gulonic acid; also catalyzes the reduction of methylglyoxal, ethyl-2-methylacetoacetate and ethyl-acetoacetate
STM14_1041	artQ	-	960623	961339	CDS	chr	-2.53209	44.8065	18.1379	arginine transporter permease subunit ArtQ; with ArtPMJI transports arginine across the inner membrane
STM14_1028	potF	+	949434	950549	CDS	chr	-2.53357	11.7071	4.70082	Putrescine ABC transporter putrescine-binding protein potF (TC 3.A.1.11.2); Polyamine Metabolism
STM14_4335		-	3790937	3792526	CDS	chr	-2.53571	64.1784	26.0836	putative inner membrane protein
STM14_5140	yjcH	-	4526696	4527010	CDS	chr	-2.54031	45.0475	18.1719	putative inner membrane protein
STM14_1342	flgM	-	1215209	1215502	CDS	chr	-2.54819	1666.18	668.674	anti-sigma28 factor FlgM; regulates the flagellar specific sigma28 transcription factor
STM14_4109	def	+	3590794	3591303	CDS	chr	-2.55443	214.197	85.6467	peptide deformylase; cleaves off formyl group from N-terminal methionine residues of newly synthesized proteins; binds iron(2+)
STM14_0662		-	623392	624567	CDS	chr	-2.55788	21.3185	8.45922	putative DNA repair ATPase
STM14_1724	cfa	-	1514211	1515359	CDS	chr	-2.56096	74.0835	29.4912	cyclopropane fatty acyl phospholipid synthase; catalyzes the transfer of a methylene group from S-adenosyl-L-methionine to the cis double bond of an unsaturated fatty acid chain resulting in the replacement of the double bond with a methylene bridge
STM14_1009		-	934230	934655	CDS	chr	-2.56482	20.0899	8.04419	putative inner membrane protein
STM14_0909	modC	+	847480	848538	CDS	chr	-2.56615	113.048	45.49	molybdate transporter ATP-binding protein; Part of the ABC transporter complex modABC involved in molybdenum import
STM14_3958	yhbW	+	3455517	3456524	CDS	chr	-2.57104	20.0019	7.88145	hypothetical protein; similar to Escherichia coli putative enzyme (AAC76194.1)
STM14_3880	cca	+	3387474	3388715	CDS	chr	-2.57298	53.5601	21.4262	multifunctional tRNA nucleotidyl transferase/2'3'-cyclic phosphodiesterase/2'nucleotidase/phosphatase; catalyzes the addition and repair of the essential 3'-terminal CCA sequence in tRNAs without using a nucleic acid template; phosphohydrolase activities include hydrolysis of pyrophosphate, 5'-nucleoside tri- and diphosphates, NADP, and 2'-AMP with the production of Pi, metal-dependent phosphodie…
STM14_1332	pyrC	-	1206677	1207723	CDS	chr	-2.58315	28.0239	11.0013	dihydroorotase; catalyzes the formation of N-carbamoyl-L-aspartate from (S)-dihydroorotate in pyrimidine biosynthesis
STM14_1511		+	1346297	1347340	CDS	chr	-2.59	10.0518	4.02057	putative cytoplasmic protein
STM14_4103	yrdB	-	3586870	3587127	CDS	chr	-2.59127	53.3993	21.5888	putative periplasmic protein
STM14_0155	murC	+	151855	153330	CDS	chr	-2.59587	46.8222	18.3968	UDP-N-acetylmuramate--L-alanine ligase; Catalyzes the formation of UDP-N-acetylmuramoyl-L-alanine from UDP-N-acetylmuramate and L-alanine in peptidoglycan synthesis
STM14_2279	yebZ	-	1980071	1980946	CDS	chr	-2.60731	46.3406	18.1098	putative inner membrane protein; similar to Escherichia coli putative resistance protein (AAC74910.1)
STM14_1630	nlpC	+	1431996	1432460	CDS	chr	-2.60995	22.9227	8.85825	lipoprotein; similar to Escherichia coli lipoprotein (AAC74778.1)
STM14_1629	btuD	+	1431170	1431919	CDS	chr	-2.61161	20.211	7.94501	vitamin B12-transporter ATPase; ATP-binding protein that acts with the transmembrane protein BtuC and the solute binding protein BtuF to transport vitamin B12 into the cell
STM14_2455		-	2115201	2115503	CDS	chr	-2.61444	11.278	4.37727	hypothetical protein
STM14_2947	pgtA	-	2558813	2560063	CDS	chr	-2.61801	16.0749	6.37308	activator; phosphoglycerate transport system transcriptional regulatory protein PgtA (SW:PGTA_SALTY); phosphoglycerate transport
STM14_0146	mraW	+	141119	142060	CDS	chr	-2.62143	169.205	66.505	S-adenosyl-methyltransferase MraW; similar to Escherichia coli putative apolipoprotein (AAC73193.1)
STM14_4439		+	3883371	3884252	CDS	chr	-2.6224	57.9842	22.6238	putative transcriptional regulator; similar to Escherichia coli possible NagC-like transcriptional regulator (AAC73497.1)
STM14_4258	glgB	-	3719794	3721980	CDS	chr	-2.62259	51.9856	20.3779	glycogen branching enzyme; catalyzes the transfer of a segment of a 1,4-alpha-D-glucan chain to a primary hydroxy group in a similar glucan chain
STM14_3848	ygiW	-	3358506	3358898	CDS	chr	-2.62551	131.346	51.2255	putative outer membrane protein
STM14_2874	yfbQ	+	2493547	2494761	CDS	chr	-2.6374	21.2671	8.09855	aminotransferase AlaT; broad specificity; family IV; in Corynebacterium glutamicum this protein can use glutamate, 2-aminobutyrate, and aspartate as amino donors and pyruvate as the acceptor
STM14_2571	hisF	+	2206922	2207698	CDS	chr	-2.64109	20.1624	7.78391	imidazole glycerol phosphate synthase subunit HisF; catalyzes the conversion of 5-[(5-phospho-1-deoxyribulos-1-ylamino)methylideneamino]- 1-(5-phosphoribosyl)imidazole-4-carboxamideand glutamine to imidazole-glycerolphosphate, 5-aminoimidazol-4-carboxamideribonucleotide and glutamate; the HisF subunit acts as a cyclase
STM14_2739	rtn	+	2366109	2367665	CDS	chr	-2.64764	25.9367	10.0645	hypothetical protein; involved in resistance to lambda and N4 phages
STM14_5109	yjbR	+	4485486	4485842	CDS	chr	-2.66719	130.585	50.1441	putative cytoplasmic protein
STM14_1086	ycaJ	+	1000549	1001892	CDS	chr	-2.67036	57.5139	21.9897	recombination factor protein RarA; similar to Escherichia coli putative polynucleotide enzyme (AAC73978.1)
STM14_3248	yfiQ	+	2843714	2846374	CDS	chr	-2.67856	55.0352	21.0184	putative acetyl-CoA synthetase
STM14_1870		-	1636542	1636826	CDS	chr	-2.68909	66.3573	25.1668	putative cytoplasmic protein
STM14_949	htpX	-	884739	885734	CDS	chr	-2.68943	49.2571	18.7852	hypothetical protein; similar to Escherichia coli putative membrane protein (AAC73882.1); predicted cation efflux pump
STM14_1408	phoQ	-	1276100	1277563	CDS	chr	-2.69324	95.3316	36.2229	sensor protein PhoQ; virulence sensor protein PhoQ (SW:PHOQ_SALTY); in two-component regulatory system with PhoP; ligand is Mg+
STM14_2280	yobA	-	1980947	1981321	CDS	chr	-2.69538	132.271	50.4646	hypothetical protein; similar to CopC
STM14_4946	pflD	+	4342399	4344696	CDS	chr	-2.70072	31.4369	11.8854	putative formate acetyltransferase 2; involved in production of D-lactate from glucose under microaerobic conditions; cytoplasmic protein
STM14_3861	ygiB	+	3368507	3369178	CDS	chr	-2.7009	238.414	90.3925	hypothetical protein
STM14_935	ybhL	+	873730	874434	CDS	chr	-2.70251	277.364	104.805	putative permease
STM14_4523		+	3964891	3965238	CDS	chr	-2.70341	40.0804	15.5714	putative cytoplasmic protein; similar to putative ATP binding protein SugR (gi|4324607)
STM14_1989	ynbE	-	1746939	1747130	CDS	chr	-2.70368	19.6983	7.94047	putative outer membrane lipoprotein
STM14_1213	ycbG	+	1118785	1119237	CDS	chr	-2.70551	37.2284	14.0012	hypothetical protein; similar to Escherichia coli putative dehydrogenase (AAC74042.1)
STM14_2688	yohJ	+	2329475	2329873	CDS	chr	-2.70594	30.994	11.7118	hypothetical protein
STM14_2357		-	2043994	2044320	CDS	chr	-2.71016	51.3457	19.1877	putative glucose-6-phosphate dehydrogenase
STM14_3310		+	2906298	2907581	CDS	chr	-2.71153	31.7257	11.8426	putative ATPase; excinuclease
STM14_4014	mtgA	-	3502783	3503511	CDS	chr	-2.7127	36.4571	13.6116	monofunctional biosynthetic peptidoglycan transglycosylase; glycosyltransferase; polymerizes glycan strands in the peptidoglycan
STM14_0861	cydA	+	810026	811594	CDS	chr	-2.71486	191.557	72.0718	cytochrome d terminal oxidase polypeptide subunit I; similar to Escherichia coli cytochrome d terminal oxidase; polypeptide subunit I (AAC73827.1)
STM14_2936	sixA	-	2548963	2549448	CDS	chr	-2.71927	404.815	151.556	phosphohistidine phosphatase
STM14_3947	yraN	+	3448511	3448906	CDS	chr	-2.71939	58.5075	21.8971	hypothetical protein
STM14_2066	yciM	-	1812204	1813373	CDS	chr	-2.72415	61.3484	23.2428	hypothetical protein; similar to Escherichia coli putative heat shock protein (AAC74362.1)
STM14_3231	rseC	-	2831148	2831627	CDS	chr	-2.72571	68.5412	25.7213	SoxR reducing system protein RseC; involved in the reduction of the SoxR iron-sulfur cluster
STM14_0249	htrA	+	245196	246623	CDS	chr	-2.72751	44.4837	16.5969	serine endoprotease; protease Do; required at high temperature; degrades damaged proteins
STM14_0772	gltJ	-	728506	729246	CDS	chr	-2.72844	38.6058	14.3702	glutamate/aspartate transporter; similar to Escherichia coli glutamate/aspartate transport system permease (AAC73755.1); ABC superfamily membrane protein
STM14_0616	ylbA	-	588621	589406	CDS	chr	-2.73342	18.1473	6.74912	hypothetical protein
STM14_2282		+	1981797	1982453	CDS	chr	-2.73687	37.0148	13.7521	putative amidohydrolase
STM14_5388		-	4749510	4751594	CDS	chr	-2.73697	22.8864	8.60278	putative ATP-dependent Lon protease; similar to Escherichia coli DNA-binding, ATP-dependent protease La; heat shock K-protein (AAC73542.1)
STM14_2118	galU	-	1858517	1859425	CDS	chr	-2.74038	97.0195	36.1536	UTP--glucose-1-phosphate uridylyltransferase subunit GalU; together with GalF subunit composes the UTP--glucose-1-phosphate uridylyltransferase, an enzyme that catalyzes the formation of UDP-glucose from UTP and alpha-D-glucose 1-phosphate; regulates cellular levels of UDP-glucose
STM14_2278		-	1979701	1980054	CDS	chr	-2.74511	57.8998	21.2432	hypothetical protein; putative periplasmic protein
STM14_0596	ybbP	+	567816	570230	CDS	chr	-2.74974	40.3061	14.9728	putative inner membrane protein; similar to Escherichia coli putative oxidoreductase (AAC73598.1)
STM14_0773	gltI	-	729406	730314	CDS	chr	-2.75095	1691.77	619.935	glutamate and aspartate transporter subunit; similar to Escherichia coli putative periplasmic binding transport protein (AAC73756.1); ABC superfamily binding protein
STM14_0519	cyoE	-	494047	494937	CDS	chr	-2.75152	263.73	98.7526	protoheme IX farnesyltransferase; converts protoheme IX and farnesyl diphosphate to heme O
STM14_5157	phnO	-	4542560	4542994	CDS	chr	-2.76717	22.7154	7.95265	PhnO protein; Alkylphosphonate utilization
STM14_2802	rcsC	-	2422300	2425146	CDS	chr	-2.76898	13.9593	5.16439	hybrid sensory kinase in two-component regulatory system with RcsB and YojN; similar to Escherichia coli sensor for ctr capsule biosynthesis; probable histidine kinase acting on RcsB (AAC75278.1); in two-component regulatory system; regulates colanic capsule biosynthesis
STM14_1381	ycfM	+	1249316	1249954	CDS	chr	-2.76907	49.5405	18.2333	putative outer membrane lipoprotein
STM14_1795		-	1572036	1572284	CDS	chr	-2.77334	19.4029	7.09606	hypothetical protein
STM14_0418	res	+	405992	408964	CDS	chr	-2.78256	13.3726	4.88273	DNA restriction enzyme; type III restriction-modification system enzyme (SW:T3RE_SALTY); DNA helicase
STM14_0107	apaH	-	102136	102984	CDS	chr	-2.79332	104.4	38.2412	diadenosine tetraphosphatase; hydrolyzes P(1),P(4)-bis(5'-adenosyl) tetraphosphate to form 2 ADP
STM14_0776	ybeX	-	732227	733105	CDS	chr	-2.80066	99.7766	36.4476	putative transport protein; similar to Escherichia coli putative transport protein (AAC73759.1); contains putative CBS domain
STM14_1521		+	1355292	1355618	CDS	chr	-2.81569	42.9999	15.5399	putative cytoplasmic protein
STM14_1287		-	1174786	1176282	CDS	chr	-2.81875	32.5201	11.7251	putative sodium/glucose cotransporter; similar to Escherichia coli putative cotransporter (AAC76702.1)
STM14_2336	cheA	-	2028582	2030597	CDS	chr	-2.82362	528.878	191.591	chemotaxis protein CheA; chemotactic sensory histidine kinase in two-component regulatory system with CheB and CheY; sensory histidine kinase/signal sensing protein; CheA is the histidine kinase component
STM14_2331	cheY	-	2023687	2024076	CDS	chr	-2.82641	545.907	197.178	chemotaxis regulatory protein CheY; chemotaxis regulator that, when phosphorylated, interacts with the flagellar motor causing the flagella to spin clockwise which causes the cell to tumble
STM14_1068		-	984416	985099	CDS	chr	-2.82917	32.1179	11.4634	putative integrase; similar to Escherichia coli IS150 putative transposase (AAC76582.1)
STM14_3083	ratA	-	2693427	2699006	CDS	chr	-2.83415	12.2102	4.39753	putative outer membrane protein; RatA (gi|4583529)
STM14_2949	pgtC	-	2562053	2563327	CDS	chr	-2.83932	13.3052	4.81673	Phosphoglycerate transport regulatory protein PgtC; Phosphoglycerate transport system
STM14_0706	dsbG	-	669956	670702	CDS	chr	-2.84285	36.2208	12.9693	disulfide isomerase/thiol-disulfide oxidase; Involved in disulfide bond formation
STM14_0111	surA	-	105182	106468	CDS	chr	-2.84868	108.643	39.0086	peptidyl-prolyl cis-trans isomerase SurA; Chaperone involved in the folding of extracytoplasmic proteins, especially OmpA, OmpF and LamB
STM14_3808	hypA_2	-	3325729	3326070	CDS	chr	-2.85594	46.1859	16.2785	hydrogenase nickel incorporation protein HybF; plays a role in hydrogenase nickel cofactor insertion
STM14_5353	pyrL	-	4716803	4717738	CDS	chr	-2.86056	11.3983	4.06387	aspartate carbamoyltransferase catalytic subunit - catalyzes the transfer of the carbamoyl moiety from carbamoyl phosphate to L- aspartate in pyrimidine biosynthesis; pyrBI operon leader peptide (SW:LPPY_SALTY); contains a frameshift and premature stop as compared to Escherichia coli pyrBI operon leader peptide
STM14_2186	gsnB	-	1920255	1920428	CDS	chr	-2.86397	444.564	159.095	putative cytoplasmic protein
STM14_0833	ybgL	+	780876	781610	CDS	chr	-2.87079	32.1037	11.5304	hypothetical protein; similar to Escherichia coli putative lactam utilization protein (AAC73807.1)
STM14_1812	ynfD	-	1589525	1589830	CDS	chr	-2.87239	129.029	46.2544	putative outer membrane protein
STM14_0775	lnt	-	730669	732258	CDS	chr	-2.87553	51.3382	18.3347
STM14_2283	exoX	+	1982477	1983175	CDS	chr	-2.87805	25.5049	9.10299	exodeoxyribonuclease X; 3'-5' exonuclease activity on single or double-strand DNA
STM14_4869	rhaS	+	4272649	4273485	CDS	chr	-2.88498	20.5587	7.31859	transcriptional activator RhaS; activates the expression of the rhaBAD operon and rhaT gene
STM14_2007	fnr	+	1764351	1765103	CDS	chr	-2.88749	314.057	111.135	fumarate/nitrate reduction transcriptional regulator; Global transcription factor that controls the expression of over 100 target genes in response to anoxia
STM14_2169		+	1903787	1903876	CDS	chr	-2.88773	42.7523	14.7245	putative periplasmic protein
STM14_1130	ompF	-	1048140	1049231	CDS	chr	-2.88964	70.0622	24.724	outer membrane protein F precursor; outer membrane protein F precursor; porin; (SW:OMPF_SALTY)
STM14_1285		-	1173620	1174501	CDS	chr	-2.90086	17.7573	6.20381	putative transcriptional regulator
STM14_3862	ygiC	+	3369184	3370347	CDS	chr	-2.90513	162.947	57.323	putative glutathionylspermidine synthase; similar to Escherichia coli putative synthetase/amidase (AAC76074.1)
STM14_2096		+	1839558	1839962	CDS	chr	-2.91266	24.3242	8.36164	putative ferredoxin; similar to Escherichia coli putative ferredoxin (AAC73391.1)
STM14_4153	yheL	-	3616693	3616980	CDS	chr	-2.91792	142.468	48.9305	tRNA 2-thiouridine synthesizing protein B; with TusACD and E is part of a sulfur transfer system which is required for synthesis of 2-thiouridine 5-methylaminomethyl-2-thiouridine at tRNA wobble positions; TusBCD acts as a sulfur mediator
STM14_5181		+	4569333	4569926	CDS	chr	-2.92452	22.5013	7.90966	putative anaerobic dehydrogenase component; similar to Escherichia coli putative oxidoreductase component (AAC74663.1)
STM14_5596	traY	+	62341	62568	CDS	pSLT	-2.92512	21.1525	7.33041	conjugative transfer: regulation
STM14_1329	solA	-	1204583	1205701	CDS	chr	-2.92562	20.3201	7.088	N-methyltryptophan oxidase; catalyzes the demethylation of N-methyl-L-tryptophan forming L-tryptophan and formaldehyde; FAD-binding; can also catalyze the demethylation of other N-methyl amino acids
STM14_2067	yciS	-	1813380	1813688	CDS	chr	-2.92999	317.466	111.76	putative inner membrane protein
STM14_2568	hisB	+	2204546	2205613	CDS	chr	-2.93199	14.435	5.06261	imidazole glycerol-phosphate dehydratase/histidinol phosphatase; catalyzes the formation of 3-(imidazol-4-yl)-2-oxopropyl phosphate from D-ethythro-1-(imidazol-4-yl)glycerol 3-phosphate and histidinol from histidinol phosphate
STM14_1532	yeaS	+	1360570	1361208	CDS	chr	-2.93638	27.5416	9.54505	leucine export protein LeuE
STM14_5271	yjfY	-	4642598	4642873	CDS	chr	-2.93909	19.9899	6.89074	putative outer membrane protein
STM14_5383	yjgB	-	4742602	4743621	CDS	chr	-2.9461	28.0743	9.80402	putative alcohol dehydrogenase; similar to Escherichia coli putative oxidoreductase (AAC77226.1)
STM14_2174	ycgR	+	1907957	1908691	CDS	chr	-2.94796	80.185	28.1504	putative inner membrane protein
STM14_1527		+	1358166	1359014	CDS	chr	-2.95487	13.0689	4.54855	putative transcriptional regulator; similar to Escherichia coli putative transcriptional regulator (AAC74246.1)
STM14_5205	yjeH	-	4586088	4587350	CDS	chr	-2.95729	20.5382	6.84049	Inner membrane protein yjeH
STM14_2927	fabB	-	2540174	2541388	CDS	chr	-2.96165	113.553	38.9688	3-oxoacyl-(acyl carrier protein) synthase I; FabB, beta-Ketoacyl-ACP synthase I, KASI; catalyzes a condensation reaction in fatty acid biosynthesis: addition of an acyl acceptor of two carbons from malonyl-ACP; required for the elongation of short-chain unsaturated acyl-ACP
STM14_1730	ydhO	-	1520097	1520918	CDS	chr	-2.96298	23.0334	7.89422	putative cell wall-associated hydrolase; similar to Escherichia coli putative lipoprotein (AAC74727.1)
STM14_0702	ybdL	+	665585	666745	CDS	chr	-2.96952	19.6089	6.73625	aminotransferase, class I
STM14_2592	galF	-	2230509	2231402	CDS	chr	-2.9787	109.886	37.7621	UTP--glucose-1-phosphate uridylyltransferase subunit GalF; together with GalU subunit composes the UTP--glucose-1-phosphate uridylyltransferase, an enzyme that catalyzes the formation of UDP-glucose from UTP and alpha-D-glucose 1-phosphate; regulates cellular levels of UDP-glucose
STM14_0486	yajD	+	467254	467601	CDS	chr	-2.97999	75.3207	25.6719	hypothetical protein; hypothetical 12.6 kDa protein in secF-tsx intergenic region (SW:YAJD_SALTY)
STM14_2577	rfbK	-	2213985	2215418	CDS	chr	-2.9815	21.4058	7.37373	phosphomannomutase; phosphomannomutase (SW:RFBK_SALTY); LPS side chain defect
STM14_1183		+	1087783	1088280	CDS	chr	-2.98524	16.4736	5.5149	attachment/invasion protein; similar to OmpX (gi|2232362)
STM14_0761	ybeL	+	717062	717535	CDS	chr	-2.98929	253.388	86.7362	hypothetical protein; similar to Escherichia coli putative alpha helical protein (AAC73744.1)
STM14_0881	pnuC	+	821643	822362	CDS	chr	-2.99034	13.8104	4.6701	nucleoside/purine/pyrimidine transporter; PNUC protein (SW:PNUC_SALTY); NMN family
STM14_5217	ecnR	-	4593487	4594074	CDS	chr	-2.99059	10.4005	3.50934	putative regulatory protein; LuxR family
STM14_1984	ydcF	-	1740447	1741247	CDS	chr	-3.00144	37.0656	12.7199	putative inner membrane protein
STM14_1404	pepT	+	1271580	1272809	CDS	chr	-3.00587	23.3925	7.98056	peptidase T; catalyzes the release of the N-terminal amino acid from a tripeptide
STM14_3811	hybC	-	3327038	3328741	CDS	chr	-3.01256	70.8104	24.0311	hydrogenase 2 large subunit; involved in hydrogen uptake
STM14_3950	yraR	-	3450170	3450805	CDS	chr	-3.01871	33.0089	10.9742	putative nucleoside-diphosphate-sugar epimerase
STM14_0803	ybfN	+	751487	751819	CDS	chr	-3.03985	32.445	10.7291	putative lipoprotein
STM14_5482	yjjU	+	4829722	4830816	CDS	chr	-3.04785	43.4138	14.5218	hypothetical protein
STM14_3136	cadC	+	2748184	2749728	CDS	chr	-3.05733	30.5797	10.2751	DNA-binding transcriptional activator CadC; regulates the cadBA operon
STM14_3526	rpoS	-	3085731	3086723	CDS	chr	-3.06453	817.445	271.806	RNA polymerase sigma factor RpoS; sigma factors are initiation factors that promote the attachment of RNA polymerase to specific initiation sites and are then released; this sigma factor controls a regulon of genes required for protection against external stresses
STM14_1799	mlc	+	1575079	1576299	CDS	chr	-3.06465	15.7793	5.18529	pts operon transcriptional repressor; similar to Escherichia coli putative NagC-like transcriptional regulator (AAC74666.1); repressor of ptsG and ptsHI; global repressor of carbohydrate metabolism pts operon; NagC/XylR family
STM14_1050	poxB	-	968436	970154	CDS	chr	-3.06532	37.4163	12.4498	pyruvate dehydrogenase; catalyzes the formation of acetate from pyruvate
STM14_0304	yafE	+	299797	300567	CDS	chr	-3.07615	22.6896	7.49669	putative methyltransferase; similar to Escherichia coli putative biotin synthesis protein (AAC73315.1); involved in menaquinone/biotin biosynthesis
STM14_1049	ltaA	-	967396	968397	CDS	chr	-3.07681	72.1524	24.0093	L-threonine aldolase; low- specificity; catalyzes the formation of acetaldehyde and glycine from L-threonine; acts on L-threonine, L-allo-threonine, L-threo-phenylserine, and L-erythro-phenylserine
STM14_5198	yjdC	-	4579601	4580176	CDS	chr	-3.07934	70.0383	23.1368	putative transcriptional regulator
STM14_2578	rfbM	-	2215405	2216844	CDS	chr	-3.08187	26.9292	8.90276	mannose-1-phosphate guanylyltransferase; mannose-1-phosphate guanylyltransferase GDP (SW:RFBM_SALTY); LPS side chain defect
STM14_1375	ycfH	+	1243440	1244237	CDS	chr	-3.08809	83.945	27.6233	putative metallodependent hydrolase
STM14_0147	ftsL	+	142057	142422	CDS	chr	-3.10112	294.272	99.0192	cell division protein FtsL; membrane bound cell division protein at septum containing leucine zipper motif
STM14_0248	dgt	+	243549	245066	CDS	chr	-3.10783	13.2955	4.31957	deoxyguanosinetriphosphate triphosphohydrolase; forms a homotetramer; requires magnesium for activity; catalyzes the hydrolysis of dGTP to form deoxyguanosine and triphosphate
STM14_0462	yaiE	+	443300	443584	CDS	chr	-3.10837	140.776	46.1787	hypothetical protein
STM14_0602	sfbC	+	573682	574341	CDS	chr	-3.12252	15.3013	4.99055	putative ABC transporter permease component; similar to Escherichia coli putative transport system permease protein (AAC73309.1); binding-protein-dependent
STM14_3894	aer	-	3401008	3402528	CDS	chr	-3.12329	134.197	43.7578	aerotaxis sensor receptor; similar to Escherichia coli aerotaxis sensor receptor; flavoprotein (AAC76107.1); senses cellular redox state or proton motive force
STM14_2485	yeeI	+	2133902	2134699	CDS	chr	-3.12738	52.9747	17.7944	putative inner membrane protein
STM14_1059	ybjZ	+	978055	980001	CDS	chr	-3.13431	36.2623	11.8226	macrolide transporter ATP-binding /permease protein; with MacA is involved in the export of macrolide
STM14_4355	yhjL	-	3807595	3811137	CDS	chr	-3.13969	46.0457	15.1736	cellulose synthase subunit BcsC; cellulose is produced by the multicellular morphotypes of E. coli and Salmonella typhimurium; the cellulose biosynthesis genes bcsA, bcsB, bcsZ and bcsC are constitutively transcribed, however, cellulose synthesis is dependent on the expression of adrA
STM14_1337	yceH	+	1211289	1211936	CDS	chr	-3.14094	51.1581	16.7631	hypothetical protein
STM14_1595	celB	+	1402186	1403544	CDS	chr	-3.1426	35.4117	10.8795	N,N'-diacetylchitobiose-specific PTS system transporter subunit IIC; catalyzes the phosphorylation of incoming sugar substrates concomitant with their translocation across the cell membrane; involved in N,N'-diacetylchitobiose transport
STM14_2314	yecD	+	2008612	2009178	CDS	chr	-3.15106	33.5744	10.959	hypothetical protein
STM14_1223		+	1128257	1128670	CDS	chr	-3.17242	159.05	51.4069	putative cytoplasmic protein
STM14_3859	tolC	+	3366825	3368294	CDS	chr	-3.18269	85.9312	27.7054	outer membrane channel protein; trimeric outer membrane protein involved in efflux of hydrophobic/amphipathic molecules; functions with a number of efflux systems in the inner membrane to transport molecules out of the cell
STM14_3812	hybB	-	3328738	3329916	CDS	chr	-3.18431	45.2216	14.5079	putative hydrogenase 2 b cytochrome subunit; HybB; cytochrome b subunit of the hydrogenase 2 enzyme, composed of HybA, B, C, and O subunits
STM14_2569	hisH	+	2205613	2206203	CDS	chr	-3.18491	10.7359	3.40654	imidazole glycerol phosphate synthase subunit HisH; with HisF IGPS catalyzes the conversion of phosphoribulosyl-formimino-5-aminoimidazole-4-carboxamide ribonucleotide phosphate and glutamine to imidazole-glycerol phosphate, 5-aminoimidazol-4-carboxamide ribonucleotide, and glutamate in histidine biosynthesis; the HisH subunit provides the glutamine amidotransferase activity that produces the amm…
STM14_0779	phoL	-	733733	734779	CDS	chr	-3.18952	95.5241	30.5748	putative phosphate starvation-inducible protein; similar to Escherichia coli putative ATP-binding protein in pho regulon (AAC73761.1)
STM14_0303	yafD	+	298919	299719	CDS	chr	-3.20492	34.1846	10.8806	hypothetical protein
STM14_2894	yfcF	-	2511178	2511822	CDS	chr	-3.22273	33.9147	10.6411	putative glutathione S-transferase
STM14_2378	fliC	-	2059063	2060550	CDS	chr	-3.2235	1390.78	441.355	flagellin; structural flagella protein; individual Salmonella serotypes usually alternate between the production of 2 antigenic forms of flagella, termed phase 1 and phase 2, each specified by separate structural genes
STM14_1945		-	1707515	1708183	CDS	chr	-3.22404	78.4869	24.7506	putative outer membrane lipoprotein
STM14_3077	xseA	+	2677631	2678980	CDS	chr	-3.23931	40.0345	12.6127	exodeoxyribonuclease VII large subunit; bidirectionally degrades single-stranded DNA into large acid-insoluble oligonucleotides
STM14_1750	tppB	-	1536426	1537931	CDS	chr	-3.23954	26.4614	8.30377	putative tripeptide transporter permease; mutations in this gene confer resistance to the toxic peptide alafosfalin in Salmonella typhimurium; member of proton-dependent oligopeptide transport (POT) system family; in Escherichia coli this gene is regulated by OmpR although not via osmoregulation
STM14_1343	flgA	-	1215594	1216253	CDS	chr	-3.25399	30.3628	9.46126	flagellar basal body P-ring biosynthesis protein FlgA; required for the assembly of the flagellar basal body P-ring
STM14_5357		-	4718640	4720043	CDS	chr	-3.25403	14.8307	4.40731	putative arginine repressor; similar to Escherichia coli putative S-transferase (AAC75358.1)
STM14_3865		-	3372178	3372354	CDS	chr	-3.26439	51.757	16.2953	conserved hypothetical protein
STM14_1963		-	1721679	1723187	CDS	chr	-3.26471	55.8255	17.5672	putative carboxylesterase
STM14_3688	gcvH	-	3234312	3234701	CDS	chr	-3.27407	176.344	56.3001	glycine cleavage system protein H; part of multienzyme complex composed of H, L, P, and T proteins which catalyzes oxidation of glycine to yield carbon dioxide, ammonia, 5,10-CH2-H4folate and a reduced pyridine nucleotide; protein H is involved in transfer of methylamine group from the P to T protein; covalently bound to a lipoyl cofactor
STM14_1207	pqiB	+	1113530	1115170	CDS	chr	-3.27512	23.8078	7.41804	paraquat-inducible protein B; similar to Escherichia coli paraquat-inducible protein B (AAC74037.1)
STM14_1608		-	1413712	1414572	CDS	chr	-3.27864	91.5721	28.5485	putative cytoplasmic protein
STM14_1744	anmK	+	1531083	1532204	CDS	chr	-3.29986	16.6467	5.09874	anhydro-N-acetylmuramic acid kinase; catalyzes hydrolysis of 1,6-anhydro bond of anyhydro-N-acetylmuramic acid (anhMurNAc) and phosphorylates anhMurNAc to produce N-acetyl-muramate-6-phosphate; involved in murein recycling
STM14_2734	yeiR	+	2363062	2364048	CDS	chr	-3.30185	19.6655	6.04274	COG0523: Putative GTPases (G3E family); Zinc regulated enzymes
STM14_0461	aroM	+	442552	443229	CDS	chr	-3.30677	41.0276	12.8776	hypothetical protein; similar to Escherichia coli protein of aro operon; regulated by aroR (AAC73493.1)
STM14_2570	hisA	+	2206203	2206940	CDS	chr	-3.31346	13.7788	4.29445	1-(5-phosphoribosyl)-5-[(5- phosphoribosylamino)methylideneamino] imidazole-4-carboxamide isomerase; catalyzes the formation of 5-(5-phospho-1-deoxyribulos-1-ylamino)methylideneamino-l- (5-phosphoribosyl)imidazole-4-carboxamide from 1-(5-phosphoribosyl)-5-[(5- phosphoribosylamino)methylideneamino] imidazole-4-carboxamide
STM14_2559	sbcB	+	2195813	2197243	CDS	chr	-3.32122	23.0325	7.13842	exonuclease I; Exonucleolytic cleavage in the 3'- to 5'-direction to yield nucleoside 5'-phosphates
STM14_3805		-	3323615	3324325	CDS	chr	-3.32376	39.8824	12.2107	hypothetical protein
STM14_2573	wzzB	-	2208384	2209367	CDS	chr	-3.32953	81.5944	25.077	lipopolysaccharide O-antigen chain length regulator; chain length determinant protein; polysaccharide antigen chainregulator (SW:WZZB_SALTY); regulator of length of O-antigen component of lipopolysaccharide chains
STM14_2113	adhE	+	1853817	1856495	CDS	chr	-3.3314	93.8529	28.8232	bifunctional acetaldehyde-CoA/alcohol dehydrogenase; similar to Escherichia coli CoA-linked acetaldehyde dehydrogenase and iron-dependent alcohol dehydrogenase; pyruvate-formate-lyase deactivase (AAC74323.1); multifunctional alcohol dehydrogenase AdhE
STM14_1671	lpp	-	1469355	1469591	CDS	chr	-3.34972	109084	34762.9	murein lipoprotein; similar to Escherichia coli murein lipoprotein (AAC74747.1)
STM14_3269		-	2863295	2864203	CDS	chr	-3.36042	18.3823	5.5595	putative cytoplasmic protein
STM14_0640	fimF	+	610386	610904	CDS	chr	-3.36773	10.1258	3.035	putative fimbrial protein; fimbrial-like protein FimF precursor (SW:FIMF_SALTY)
STM14_1134		-	1051439	1051900	CDS	chr	-3.36782	15.6731	4.86938	putative leucine response regulator; similar to Escherichia coli regulator for leucine (or lrp) regulon and high-affinity branched-chain amino acid transport system (AAC73975.1)
STM14_1336	rimJ	+	1210669	1211253	CDS	chr	-3.37984	47.5326	14.299	ribosomal-protein-S5-alanine N-acetyltransferase; similar to Escherichia coli acetylase; acetylates N-terminal alanine of 30S ribosomal subunit protein S5 (AAC74150.1)
STM14_5418	yjiE	-	4777899	4778807	CDS	chr	-3.38849	25.7322	7.69699	putative DNA-binding transcriptional regulator; similar to Escherichia coli putative transcriptional regulator LysR-type (AAC77283.1); LysR family
STM14_0915	hutC	+	854387	855112	CDS	chr	-3.39223	37.7936	11.4141	histidine utilization repressor
STM14_1749	gst	-	1535716	1536321	CDS	chr	-3.39836	133.637	40.5612	glutathionine S-transferase; similar to Escherichia coli glutathionine S-transferase (AAC74707.1)
STM14_0156	ddl_2	+	153323	154243	CDS	chr	-3.39877	92.5148	27.8027	D-alanine--D-alanine ligase; D-alanine--D-alanine ligase; DdlA; DdlB; cytoplasmic; catalyzes the formation of D-alanyl-D-alanine from two D-alanines in peptidoglycan synthesis; there are two forms of this enzyme in Escherichia coli
STM14_3810	hybD	-	3326544	3327038	CDS	chr	-3.39986	97.8982	28.9198	hydrogenase 2 maturation endopeptidase; protease responsible for the cleavage of a 15 amino acid peptide from the C-terminal end of the large subunit of hydrogenase 2 (HybC)
STM14_4447	yibL	+	3893340	3893702	CDS	chr	-3.40454	73.8795	22.0345	hypothetical protein
STM14_2579	rfbN	-	2216845	2217789	CDS	chr	-3.40534	32.2608	9.6152	rhamnosyl transferase; putative rhamnosyltransferase RfbN (SW:RFBN_SALTY); LPS side chain defect
STM14_0705	ybdO	-	668737	669639	CDS	chr	-3.40903	19.2534	5.79521	putative transcriptional regulator; similar to Escherichia coli putative transcriptional regulator LysR-type (AAC73704.1); LysR family
STM14_1119	mucF	+	1033980	1034873	CDS	chr	-3.40923	51.6754	15.4783	hypothetical protein
STM14_1031	potI	+	952730	953575	CDS	chr	-3.41727	15.5735	4.64688	putrescine ABC transporter membrane protein; similar to Escherichia coli putrescine transport protein; permease (AAC73944.1); ABC superfamily membrane protein
STM14_1925	yncA	+	1688322	1688837	CDS	chr	-3.43584	16.2147	4.76861	putative acyltransferase; similar to Escherichia coli putative resistance protein (AAC74530.1)
STM14_0600	sfbA	+	571806	572636	CDS	chr	-3.44504	10.9838	3.22327	putative ABC-type transport system ATPase component; similar to Escherichia coli putative lipoprotein (AAC73308.1); cell division protein
STM14_994	yliD	+	923579	924490	CDS	chr	-3.45048	16.162	4.76808	putative ABC transporter inner membrane component; similar to Escherichia coli putative transport system permease protein (AAC73919.1)
STM14_5178		+	4565422	4567851	CDS	chr	-3.45575	12.0147	3.57183	putative anaerobic dimethylsulfoxide reductase subunit A; similar to Escherichia coli anaerobic dimethyl sulfoxide reductase subunit A (AAC73980.1)
STM14_1543		+	1364115	1364426	CDS	chr	-3.46001	122.1	35.9787	putative periplasmic protein
STM14_0152	murD	+	148112	149428	CDS	chr	-3.46087	61.2376	18.1291	UDP-N-acetylmuramoyl-L-alanyl-D-glutamate synthetase; UDP-N-acetylmuramoylalanine--D-glutamate ligase; involved in peptidoglycan biosynthesis; cytoplasmic; catalyzes the addition of glutamate to the nucleotide precursor UDP-N-acetylmuramoyl-L-alanine during cell wall formation
STM14_0276	ldcC	+	276726	278867	CDS	chr	-3.46337	13.841	4.06859	lysine decarboxylase 2; similar to Escherichia coli lysine decarboxylase 2; constitutive (AAC73297.1)
STM14_0153	ftsW	+	149428	150672	CDS	chr	-3.47334	42.1041	12.4347	cell division protein FtsW; integral membrane protein involved in stabilizing FstZ ring during cell division
STM14_3337	fljA	-	2932858	2933328	CDS	chr	-3.47983	245.305	71.8702	phase-1 flagellin repressor; repressor of fliC (SW:FLJA_SALTY); flagellar synthesis
STM14_0732	cspE	+	693411	693620	CDS	chr	-3.48022	3173.37	919.802	cold shock-like protein-related protein
STM14_2228	kdgR	-	1949076	1949867	CDS	chr	-3.49022	83.1066	24.3906	putative transcriptional repressor; similar to Escherichia coli putative regulator (AAC74897.1); IclR family
STM14_4106	yrdD	-	3588524	3589066	CDS	chr	-3.49192	415.774	121.544	putative DNA topoisomerase; similar to Escherichia coli putative DNA topoisomerase (AAC76308.1)
STM14_1553	yeaJ	-	1368261	1369754	CDS	chr	-3.51791	14.9281	4.31306	putative methyl-accepting chemotaxis protein; contains diguanylate cyclase/phosphodiesterase domain 1
STM14_5080	yjbA	+	4459713	4460123	CDS	chr	-3.52165	16.6376	4.64597	phosphate-starvation-inducible protein PsiE
STM14_0154	murG	+	150669	151736	CDS	chr	-3.52708	52.0523	15.3356	N-acetylglucosaminyl transferase; UDP-N-acetylglucosamine--N-acetylmuramyl- (pentapeptide) pyrophosphoryl-undecaprenol N-acetylglucosamine transferase; involved in cell wall formation; inner membrane-associated; last step of peptidoglycan synthesis
STM14_3049		-	2652662	2653525	CDS	chr	-3.52946	107.361	30.9429	putative inner membrane protein
STM14_1736	ydhL	+	1524760	1524999	CDS	chr	-3.53506	50.9131	14.5637	putative oxidoreductase
STM14_1660	ydbB	+	1459533	1459943	CDS	chr	-3.5358	41.5298	12.3151	hypothetical protein; possibly involved in aromatic compounds catabolism; PaaI
STM14_1447		+	1301766	1301954	CDS	chr	-3.5386	101.427	28.7721	hypothetical protein; similar to hypothetical protein SNSL317_A4459 [Newport str. SL317]
STM14_1672	pykF	-	1469902	1471314	CDS	chr	-3.54693	84.2939	24.2823	pyruvate kinase; catalyzes the formation of phosphoenolpyruvate from pyruvate
STM14_0389		+	377348	378313	CDS	chr	-3.55703	11.6749	3.28136	putative transcriptional regulator; similar to Escherichia coli putative transcriptional regulator LysR-type (AAC74869.1); LysR family
STM14_3818	yqhA	-	3334525	3335019	CDS	chr	-3.55747	91.6674	26.3791	hypothetical protein
STM14_5387		+	4748390	4749397	CDS	chr	-3.5604	32.908	9.47043	putative restriction endonuclease
STM14_3412	csrA	-	2991186	2991371	CDS	chr	-3.597	1873.43	531.872	carbon storage regulator; affects carbohydrate metabolism; has regulatory role in many processes
STM14_0414		+	402095	402289	CDS	chr	-3.59828	48.2565	13.2554	putative copper chaperone
STM14_4364	yhjU	+	3820121	3821800	CDS	chr	-3.59961	33.3891	9.48596	putative inner membrane protein
STM14_1505	pliC	-	1344020	1344364	CDS	chr	-3.60013	212.432	60.5763	lysozyme inhibitor; PliC; periplasmic lysozyme inhibitor of c-type lysozyme
STM14_4813		+	4223735	4223932	CDS	chr	-3.62589	94525.3	27065.6	putative cytoplasmic protein
STM14_1791	ydgF	+	1570228	1570590	CDS	chr	-3.62982	30.9962	8.59263	multidrug efflux system protein MdtJ; with MdtI is involved in resistance to deoxycholate , nalidixic acid, fosfomycin, and SDS
STM14_2377	fliB	-	2057779	2058984	CDS	chr	-3.63286	25.301	7.08159	lysine-N-methylase; N-methylation of lysine residues in flagellin (SW:FLIB_SALTY)
STM14_0149	murE	+	144191	145678	CDS	chr	-3.65025	39.3074	10.9699	UDP-N-acetylmuramoylalanyl-D-glutamate--2, 6-diaminopimelate ligase; involved in cell wall formation; peptidoglycan synthesis; cytoplasmic enzyme; catalyzes the addition of meso-diaminopimelic acid to the nucleotide precursor UDP-N-aceylmuramoyl-l-alanyl-d-glutamate
STM14_4280	ugpC	-	3737194	3738264	CDS	chr	-3.65063	20.8247	5.98249	glycerol-3-phosphate transporter ATP-binding subunit; part of the UgpABCE glycerol-3-phosphate uptake system
STM14_1509		+	1345491	1345958	CDS	chr	-3.65237	259.494	72.4382	Small heat shock protein
STM14_0703	ybdM	-	666746	667363	CDS	chr	-3.65454	14.5091	4.11066	putative transcriptional regulator
STM14_1096	pflA	-	1011047	1011844	CDS	chr	-3.66877	130.086	36.281	pyruvate formate-lyase activating enzyme
STM14_2948	pgtB	-	2560050	2562056	CDS	chr	-3.67386	15.4438	4.38025	phosphoglycerate transport system sensor protein; protein for signal transmission; PgtB (SW:PGTB_SALTY); phosphoglycerate transport
STM14_2328	flhB	-	2021687	2022838	CDS	chr	-3.6749	11.4336	3.16665	flagellar biosynthesis protein FlhB; membrane protein responsible for substrate specificity switching from rod/hook-type export to filament-type export
STM14_0460	yaiA	+	442110	442301	CDS	chr	-3.67869	567.641	157.901	hypothetical protein
STM14_3391	proV	+	2976186	2977388	CDS	chr	-3.67972	24.007	6.61811	glycine betaine transporter ATP-binding subunit; with ProWX is involved in the high-affinity uptake of glycine betaine
STM14_1588	spy	+	1398533	1399018	CDS	chr	-3.68396	141.637	39.3777	periplasmic protein; periplasmic protein induced by stress response via Cpx and BaeSR system; similar to CpxP
STM14_2694	yeiA	+	2334181	2335416	CDS	chr	-3.68623	21.0515	5.83241	dihydropyrimidine dehydrogenase; catalyzes the first step in pyrimidine degradation: the NADPH-dependent reduction of uracil and thymine to the corresponding 5,6-dihydropyrimidines
STM14_4935	metF	+	4332113	4333003	CDS	chr	-3.69094	21.1732	5.76809	5,10-methylenetetrahydrofolate reductase; MTHFR; catalyzes NADH-linked reduction of 5,10-methylenetetrahydrofolate to 5-methyltetrahydrofolate using FAD as a cofactor
STM14_2841		+	2462499	2462876	CDS	chr	-3.69564	18.7482	5.13174	hypothetical protein; similar to Escherichia coli putative transport/receptor protein (AAC75318.1)
STM14_0760		+	715041	716969	CDS	chr	-3.69838	16.9616	4.65727	putative sigma-54 dependent transcriptional regulator; similar to Escherichia coli response regulator of ato; ornithine decarboxylase antizyme; sensor ATOS (AAC75280.1)
STM14_2193	minC	+	1922776	1923483	CDS	chr	-3.69946	56.9268	15.6211	septum formation inhibitor; blocks the formation of polar Z-ring septums
STM14_948	ybhF	-	883010	884746	CDS	chr	-3.70258	33.1016	9.10258	putative ABC-type multidrug transport system ATPase component; similar to Escherichia coli putative ATP-binding component of a transport system (AAC73881.1)
STM14_1334	grxB	-	1208513	1209160	CDS	chr	-3.70525	168.037	46.5402	glutaredoxin 2; cofactor involved in the reduction of disulfides
STM14_4282	ugpA	-	3739108	3739995	CDS	chr	-3.7151	21.1525	5.72894	glycerol-3-phosphate ABC transporter, permease protein
STM14_2299	yebA	-	1996485	1997804	CDS	chr	-3.7222	40.3145	11.079	hypothetical protein
STM14_5119		+	4493406	4494725	CDS	chr	-3.73931	28.9322	7.97481	putative ABC exporter outer membrane component; similar to ABC exporter outer membrane component (gi|7467234)
STM14_1330	bssS	-	1205814	1206068	CDS	chr	-3.74501	303.955	82.3647	Putative cytoplasmic protein
STM14_3817		-	3332575	3334218	CDS	chr	-3.75456	28.6867	7.74314	putative methyl-accepting chemotaxis protein; similar to Escherichia coli methyl-accepting chemotaxis protein I; serine sensor receptor (AAC77311.1)
STM14_1264	cbpA	-	1157343	1158263	CDS	chr	-3.76775	74.8883	20.2506	curved DNA-binding protein CbpA; functional analog of DnaJ; co-chaperone with DnaK, molecular chaperone in an adaptive response to environmental stresses other than heat shock
STM14_2689	yohK	+	2329870	2330565	CDS	chr	-3.76804	22.121	6.01751	hypothetical protein; similar to Escherichia coli putative seritonin transporter (AAC75203.1)
STM14_3809	hybE	-	3326063	3326551	CDS	chr	-3.76955	45.8254	12.3685	hydrogenase 2-specific chaperone; similar to Escherichia coli member of hyb operon (AAC76028.1)
STM14_4372	dppC	-	3826035	3826937	CDS	chr	-3.77685	52.5488	14.2634	dipeptide transporter; similar to Escherichia coli dipeptide transport system permease protein 2 (AAC76567.1); ABC superfamily membrane protein
STM14_5040	yjbC	+	4429018	4429887	CDS	chr	-3.77927	21.6897	5.8108	23S rRNA pseudouridine synthase F; catalyzes the synthesis of pseudouridine from U-2604 in the 23S ribosomal RNA
STM14_2043	sapB	+	1796014	1796979	CDS	chr	-3.79206	16.2421	4.38696	peptide transport protein; peptide transport system permease protein SapB (SW:SAPB_SALTY); ABC superfamily membrane protein
STM14_3035		-	2637115	2637345	CDS	chr	-3.79473	46.9812	12.4647	putative cytoplasmic protein
STM14_1792	ydgE	+	1570577	1570906	CDS	chr	-3.79712	38.4639	10.1844	multidrug efflux system protein MdtI; with MdtJ is involved in resistance to deoxycholate, nalidixic acid, fosfomycin, and SDS
STM14_1787	pntA	+	1565673	1567202	CDS	chr	-3.79878	35.3327	9.47871	NAD(P) transhydrogenase subunit alpha; forms a tetramer composed of 2 alpha subunits and 2 beta subunits in the inner membrane; involved in catalyzing transfer of hydride ion equivalents between NAD and NADP; stereospecific (AB-specific); functions as a proton pump by translocating protons from cytoplasm to periplasm
STM14_5162		+	4546084	4546173	CDS	chr	-3.81161	266.12	69.1802	hypothetical protein
STM14_1242	copR	-	1141981	1142718	CDS	chr	-3.8192	11.5473	3.09216	DNA-binding response regulator
STM14_2964	yfeA	-	2578110	2580299	CDS	chr	-3.82427	12.9129	3.4729	putative Diguanylate cyclase/phosphodiesterase domain 1; Diguanylate cyclase/phosphodiesterase domain 2
STM14_3937	agaR	-	3439691	3440524	CDS	chr	-3.82462	31.9941	8.48646	AGA operon transcriptional repressor; similar to Escherichia coli putative DeoR-type transcriptional regulator of Aga operon (AAC76165.1); DeoR family
STM14_0778	ybeY	-	733263	733736	CDS	chr	-3.83268	160.626	42.8699
STM14_4552		+	3989236	3989529	CDS	chr	-3.83312	51.0583	13.5117	putative inner membrane protein
STM14_4107	smg	-	3589093	3589566	CDS	chr	-3.84101	753.132	201.374	hypothetical protein
STM14_2620	yegE	+	2260083	2263073	CDS	chr	-3.8451	18.1291	4.82882	Putative membrane protein
STM14_2319	cutC	-	2012429	2013175	CDS	chr	-3.84847	53.7334	14.0142	copper homeostasis protein CutC; similar to Escherichia coli copper homeostasis protein (AAC74944.1)
STM14_4177	fic	-	3634213	3634815	CDS	chr	-3.8516	62.3249	16.3762	cell filamentation protein Fic; cell filamentation protein Fic (SW:FIC_SALTY); stationary phase induced gene; affects cell division
STM14_1199	pepN	+	1102486	1105098	CDS	chr	-3.87705	57.1253	15.0274	aminopeptidase N; similar to Escherichia coli aminopeptidase N (AAC74018.1)
STM14_2896	yfcH	+	2512738	2513631	CDS	chr	-3.87949	74.4987	19.4473	putative sugar nucleotide epimerase; similar to Escherichia coli putative sugar nucleotide epimerase (AAC75364.1)
STM14_0402		+	390191	390679	CDS	chr	-3.88159	19.4134	5.00609	putative inner membrane protein
STM14_0664	ybdG	-	626329	627576	CDS	chr	-3.88265	10.6956	2.87849	hypothetical protein; similar to Escherichia coli putative transport (AAC73678.1)
STM14_2332	cheB	-	2024094	2025143	CDS	chr	-3.88826	211.156	55.1994	chemotaxis-specific methylesterase; regulates chemotaxis by demethylation of methyl-accepting chemotaxis proteins
STM14_5180		+	4568484	4569257	CDS	chr	-3.8915	14.7703	3.925	putative anaerobic dimethylsulfoxide reductase subunit C; similar to Escherichia coli putative DMSO reductase anchor subunit (AAC74662.1)
STM14_1722	ydhE	-	1511938	1513311	CDS	chr	-3.90075	50.0025	13.1039	multidrug efflux protein; NorM; MdtK; functions as a Na(+)/drug antiporter; inactivation in Vibrio cholerae results in susceptibility to fluoroquinolones
STM14_2337	motB	-	2030602	2031531	CDS	chr	-3.90076	572.447	151.888	flagellar motor protein MotB; with MotA forms the ion channels that couple flagellar rotation to proton/sodium motive force across the membrane and forms the stator elements of the rotary flagellar machine
STM14_1610	pfkB	-	1415066	1415998	CDS	chr	-3.90648	104.46	27.2405	6-phosphofructokinase 2; similar to Escherichia coli 6-phosphofructokinase II; suppressor of pfkA (AAC74793.1)
STM14_5179		+	4567865	4568491	CDS	chr	-3.91079	15.8879	4.10515	putative anaerobic dimethylsulfoxide reductase subunit B; similar to Escherichia coli anaerobic dimethyl sulfoxide reductase subunit B (AAC73981.1)
STM14_0770	gltL	-	727107	727832	CDS	chr	-3.91598	44.9894	11.6635	glutamate/aspartate transporter; similar to Escherichia coli ATP-binding protein of glutamate/aspartate transport system (AAC73753.1); ABC superfamily ATP-binding protein
STM14_5120		+	4494722	4495999	CDS	chr	-3.91965	41.7112	11.1868	cation efflux pump; membrane permease; HlyD secretion protein (gi|7467244)
STM14_1318	mdoH	+	1196108	1198651	CDS	chr	-3.92058	66.8653	17.4104	periplasmic glucans biosynthesis protein MdoH
STM14_2194	minD	+	1923507	1924319	CDS	chr	-3.93877	98.4981	25.521	cell division inhibitor MinD; ATPase; with MinC inhibits cell division by blocking formation of the polar Z ring septums
STM14_2678	yohF	-	2319555	2320316	CDS	chr	-3.9552	22.1305	5.60173	acetoin dehydrogenase; similar to Escherichia coli putative oxidoreductase (AAC75198.1)
STM14_1346	flgC	+	1216830	1217234	CDS	chr	-3.9615	29.5722	7.68539	flagellar basal body rod protein FlgC; with FlgF and B makes up the proximal portion of the flagellar basal body rod
STM14_3373	yqaE	-	2965935	2966093	CDS	chr	-3.97235	321.517	85.5108	putative transport protein; YqaE family
STM14_2863	nuoH	-	2482472	2483449	CDS	chr	-3.97764	136.788	35.1979	NADH dehydrogenase subunit H; Catalyzes the transfer of electrons from NADH to ubiquinone
STM14_1058	ybjY	+	976940	978058	CDS	chr	-3.9876	48.5254	12.3705	macrolide transporter subunit MacA; confers macrolide resistance via active drug efflux
STM14_0913	hutI	+	852235	853404	CDS	chr	-3.99493	51.1123	13.0234	imidazolonepropionase; catalyzing the hydrolysis of 4-imidazolone-5-propionate to N-formimidoyl-L-glutamate, the third step in the histidine degradation pathway
STM14_1338	mviM	+	1211938	1212861	CDS	chr	-4.00503	37.3214	9.55188	putative virulence protein; virulence factor MviM (SW:MVIM_SALTY)
STM14_1935	ydcR	-	1698371	1699795	CDS	chr	-4.01408	23.455	5.98796	putative regulatory protein; similar to Escherichia coli multi modular; putative transcriptional regulator; also putative ATP-binding component of a transport system (AAC74521.1); GntR family
STM14_2859	nuoL	-	2479213	2481054	CDS	chr	-4.02234	126.005	32.1704	NADH dehydrogenase subunit L; Catalyzes the transfer of electrons from NADH to ubiquinone
STM14_3150		-	2766760	2768121	CDS	chr	-4.05353	29.3828	7.40259	putative phosphotransferase system IIB component; similar to Escherichia coli putative PTS enzyme II (AAC75482.1)
STM14_2857	nuoN	-	2475906	2477363	CDS	chr	-4.05859	74.904	18.7738	NADH dehydrogenase subunit N; Catalyzes the transfer of electrons from NADH to ubiquinone
STM14_993	yliC	+	922656	923576	CDS	chr	-4.06078	21.5103	5.38584	putative ABC transporter periplasmic binding protein; similar to Escherichia coli putative transport system permease protein (AAC73918.1)
STM14_5355		-	4717965	4718453	CDS	chr	-4.0609	11.895	2.94848	putative arginine repressor; similar to Escherichia coli repressor of arg regulon; cer-mediated site specific recombination (AAC76269.1)
STM14_1321	yceE	-	1199409	1200623	CDS	chr	-4.0649	25.8382	6.52433	drug efflux system protein MdtG; Confers resistance to fosfomycin and deoxycholate
STM14_1417		-	1284622	1285764	CDS	chr	-4.07083	11.3747	2.83748	Integrase
STM14_1150		+	1064198	1064518	CDS	chr	-4.0716	11.8811	3.07402	Gifsy-2 prophage; probable regulatory protein
STM14_1512		-	1347423	1347953	CDS	chr	-4.0757	11.8097	2.88493	putative inner membrane protein; similar to Escherichia coli putative cytochrome (AAC75040.1)
STM14_0150	murF	+	145675	147033	CDS	chr	-4.08173	45.574	11.4865	UDP-N-acetylmuramoyl-tripeptide--D-alanyl-D- alanine ligase; similar to Escherichia coli D-alanine-D-alanine-adding enzyme (AAC73197.1)
STM14_1350	flgG	+	1219972	1220754	CDS	chr	-4.10874	61.2315	15.1715	flagellar basal body rod protein FlgG; makes up the distal portion of the flagellar basal body rod
STM14_0499	yajO	-	474292	475266	CDS	chr	-4.11787	75.9223	18.8612	putative oxidoreductase; similar to Escherichia coli putative NAD(P)H-dependent xylose reductase (AAC73522.1); K+ channel protein
STM14_1349	flgF	+	1219203	1219958	CDS	chr	-4.11888	56.0582	13.8687	flagellar basal body rod protein FlgF; FlgF, with FlgB and C, makes up the proximal portion of the flagellar basal body rod
STM14_2581	rfbV	-	2219171	2220172	CDS	chr	-4.137	60.105	14.7908	abequosyltransferase; RFBV protein (SW:RFBV_SALTY); LPS side chain defect
STM14_2172	treA	+	1905759	1907471	CDS	chr	-4.13982	89.8379	22.2048	trehalase; periplasmic; catalyzes the hydrolysis of trehalose to glucose which can then be imported into the cell
STM14_0309	dnaQ	+	304093	304833	CDS	chr	-4.16278	32.713	7.96532	DNA polymerase III epsilon subunit (EC 2.7.7.7); CBSS-342610.3.peg.1536, CBSS-228410.1.peg.134, DNA-replication
STM14_4363	yhjT	+	3819933	3820124	CDS	chr	-4.16824	87.6491	21.6663	putative inner membrane protein
STM14_2416		-	2088025	2088324	CDS	chr	-4.17024	12.8427	2.92572	putative inner membrane protein
STM14_1990	ydbH	-	1747130	1749766	CDS	chr	-4.19363	15.3352	3.76442	hypothetical protein
STM14_1670	lppB	-	1469033	1469335	CDS	chr	-4.20152	6314.24	1507.95	major outer membrane lipoprotein
STM14_1525	aadA	+	1356571	1357359	CDS	chr	-4.20734	20.6135	4.9633	Streptomycin 3&#39;&#39;-O-adenylyltransferase (EC 2.7.7.47) @ Spectinomycin 9-O-adenylyltransferase; Aminoglycoside adenylyltransferases, Aminoglycoside adenylyltransferases
STM14_2356	yecA	-	2043091	2043756	CDS	chr	-4.21422	97.8481	24.1284	hypothetical protein; similar to the C-terminal domain of SecA
STM14_3936		-	3438733	3439680	CDS	chr	-4.22194	24.0686	5.79243	putative sugar kinase; similar to Escherichia coli ribokinase (AAC76775.1); ribokinase family
STM14_3365	csiD	+	2958076	2959053	CDS	chr	-4.23969	42.4336	10.4429	hypothetical protein; in Escherichia coli this gene is induced by carbon starvation and depends on sigma S and cAMP-CRP; the structure of the Gab protein shows it is a member of non-heme iron (II)-dependent oxygenase superfamily which includes clavamini acid synthases; forms homotetramers in solution
STM14_4146	bfr	-	3611232	3611708	CDS	chr	-4.24264	543.368	130.108	bacterioferritin, iron storage and detoxification protein; bacterioferritin; BFR; cytochrome B-1; cytochrome B-557 (SW:BFR_SALTY); iron storage homoprotein
STM14_0588	ybbJ	-	561667	562119	CDS	chr	-4.26299	57.9615	13.9541	hypothetical protein; implicated in regulation of membrane protease activity
STM14_4234	malT	+	3690798	3693503	CDS	chr	-4.26573	53.6978	13.0034	transcriptional regulator MalT; Positively regulates the transcription of the maltose regulon whose gene products are responsible for uptake and catabolism of malto-oligosaccharides
STM14_1313	ymdB	+	1191175	1191714	CDS	chr	-4.26621	57.1097	13.7586	hypothetical protein; similar to Escherichia coli putative polyprotein (AAC74129.1); putative ACR related to the C-terminal domain of histone macroH2A1
STM14_2740	yejA	+	2367772	2369577	CDS	chr	-4.33693	13.4624	3.13883	putative ABC transporter periplasmic binding protein
STM14_1345	flgB	+	1216410	1216826	CDS	chr	-4.35112	37.5863	8.95341	flagellar basal body rod protein FlgB; with FlgF and C makes up the proximal portion of the flagellar basal body rod; Vibrio parahaemolyticus protein is associated with the polar flagella
STM14_2580	rfbU	-	2217790	2218851	CDS	chr	-4.37513	38.1065	8.81807	mannosyl transferase; RFBU protein (SW:RFBU_SALTY); LPS side chain defect
STM14_0713	ybdQ	-	677868	678296	CDS	chr	-4.3791	776.9	181.393	putative universal stress protein; similar to UspA and related nucleotide-binding protein
STM14_5402		-	4768806	4769102	CDS	chr	-4.38696	488.555	113.494	hypothetical protein
STM14_3274	yfiR	+	2866902	2867420	CDS	chr	-4.39132	13.5746	3.11094	putative periplasmic protein
STM14_3462	avrA	-	3030207	3031001	CDS	chr	-4.3923	29.9431	7.22418	secreted effector protein; invasion protein; inhbits activation of key proinflammatory transcription factor NF-kappaB
STM14_1800	bioD_2	+	1576425	1577120	CDS	chr	-4.40593	38.0012	8.73688	putative dithiobiotin synthetase; DTB synthetase; dethiobiotin synthase; involved in production of dethiobiotin from ATP and 7,8-diaminononanoate and carbon dioxide; contains magnesium
STM14_1657	ydiK	-	1455097	1456215	CDS	chr	-4.42382	45.1294	10.3595	putative inner membrane protein; YdiK; inner membrane protein; ydiK promoter presents a PurR sequence, suggesting that its expression is purine-regulated; unknown function
STM14_0151	mraY	+	147027	148109	CDS	chr	-4.43056	48.6652	11.1946	phospho-N-acetylmuramoyl-pentapeptide- transferase; First step of the lipid cycle reactions in the biosynthesis of the cell wall peptidoglycan
STM14_1885	hdeB	-	1653535	1653864	CDS	chr	-4.43658	25.26	5.95548	acid-resistance protein
STM14_1125	ycbB	+	1043379	1045220	CDS	chr	-4.43884	80.6143	18.7156	hypothetical protein; similar to Escherichia coli putative amidase (AAC74011.1)
STM14_3038	yffH	-	2638641	2639216	CDS	chr	-4.444	20.3087	4.63779	putative pyrophosphohydrolase
STM14_1859		+	1625313	1626401	CDS	chr	-4.44578	10.5273	2.43178	putative hydrolase
STM14_0916	hutU	+	855309	856994	CDS	chr	-4.46465	60.4812	13.9465	pseudogene; frameshift relative to Pseudomonas putida urocanate hydratase; HUTU (SW:P25080)
STM14_3042	narQ	+	2643314	2645014	CDS	chr	-4.47074	15.3712	3.49777	nitrate/nitrite sensor protein NarQ; similar to Escherichia coli sensor for nitrate reductase system; protein histidine kinase; acts on NarP and narL (AAC75522.1); in two-component regulatory system
STM14_3354	mig-14	+	2949830	2950726	CDS	chr	-4.48135	88.7085	20.2157	putative transcriptional activator
STM14_2897	hisP	-	2513683	2514456	CDS	chr	-4.48229	14.2317	3.19649	histidine/lysine/arginine/ornithine transporter subunit; histidine transport ATP-binding protein HisP (SW:HISP_SALTY); ABC superfamily ATP-binding protein
STM14_2190	ycgN	-	1921109	1921555	CDS	chr	-4.49624	65.3228	14.8373	hypothetical protein
STM14_3166		+	2782957	2783430	CDS	chr	-4.49666	284.61	64.7937	transposase-like protein; similar to transposase
STM14_5164	basR	-	4547261	4547929	CDS	chr	-4.50001	34.5049	7.81374	DNA-binding transcriptional regulator BasR; response regulator in two-component regulatory system with BasS
STM14_1582	argD_1	+	1392170	1393396	CDS	chr	-4.5008	45.5733	10.561	bifunctional succinylornithine transaminase/acetylornithine transaminase; catalyzes the transamination of 2-N-succinylornithine and alpha-ketoglutarate into 2-N-succinylglutamate semialdehyde and glutamate; also functions as the catabolic acetylornithine aminotransferase catalyzing the formation of 2-N-acetylglutamate semialdehyde and glutamate from 2-N-acetylornithine and alpha-ketoglutarate
STM14_3687	gcvP	-	3231276	3234149	CDS	chr	-4.50957	80.1281	18.1816	glycine dehydrogenase
STM14_4371	dppD	-	3825041	3826024	CDS	chr	-4.53212	38.5803	8.70854	dipeptide transporter ATP-binding subunit; DppD and DppF are the ATP-binding components of the ABC dipeptide transport system DppABCDF
STM14_2338	motA	-	2031528	2032415	CDS	chr	-4.54892	694.21	157.563	flagellar motor protein MotA; With MotB forms the ion channels that couple flagellar rotation to proton/sodium motive force across the membrane and forms the stator elements of the rotary flagellar machine
STM14_2104	yciU	+	1845051	1845380	CDS	chr	-4.54983	69.9492	15.7473	conserved hypothetical protein
STM14_1599	celG	+	1406288	1407046	CDS	chr	-4.57984	45.6248	10.2079	hypothetical protein
STM14_4342	yhjD	+	3795374	3796402	CDS	chr	-4.58555	20.285	4.48556	putative tRNA-processing ribonuclease
STM14_2209		+	1936283	1937884	CDS	chr	-4.61009	15.6956	3.4766	putative diguanylate cyclase/phosphodiesterase
STM14_5546	repA2	-	16635	17624	CDS	pSLT	-4.61889	277.628	62.3678
STM14_5456	mdoB	-	4812532	4814823	CDS	chr	-4.62048	45.2256	10.0128	phosphoglycerol transferase I; catalyzes the transfer of phosphoglycerol to the glucan backbone
STM14_4373	dppB	-	3826947	3827966	CDS	chr	-4.62788	32.2712	7.16536	dipeptide transporter permease DppB; transports peptides consisting of two or three amino acids
STM14_2358		-	2044533	2045966	CDS	chr	-4.62935	17.797	3.91295	putative cell wall-associated hydrolase
STM14_5354	pyrL	-	4717774	4717875	CDS	chr	-4.65038	10.3254	2.01936
STM14_3339	hin	+	2935077	2935649	CDS	chr	-4.67541	12.247	2.58313	DNA-invertase Hin; DNA-invertase hin (SW:HIN_SALTY); regulation of flagellar gene expression by site-specific H inversion of DNA
STM14_2033	tyrR	-	1786870	1788411	CDS	chr	-4.68451	53.0642	11.5903	DNA-binding transcriptional regulator TyrR; regulates genes involved in the biosynthesis and transport of aromatic amino acids
STM14_5122		+	4512735	4514801	CDS	chr	-4.71685	21.1442	4.54933	putative ABC-type bacteriocin/lantibiotic exporter; similar to leukotoxin expression protein B (gi|7467272); contains an N-terminal double-glycine peptidase domain
STM14_3014	eutL	-	2617219	2617878	CDS	chr	-4.71971	52.0161	11.3308	putative carboxysome structural protein; ethanolamine utilization protein EutL (SW:EUTL_SALTY)
STM14_974		-	903009	903137	CDS	chr	-4.72906	5610.43	1211.64	conserved hypothetical protein
STM14_1155		+	1067103	1067372	CDS	chr	-4.74661	251.096	53.7156	hypothetical protein
STM14_1347	flgD	+	1217246	1217944	CDS	chr	-4.75483	40.2989	8.7568	flagellar basal body rod modification protein; acts as a scaffold for the assembly of hook proteins onto the flagellar basal body rod; Yersinia, Vibrio parahaemolyticus, Bradyrhizobium and other organisms have 2 copies of some flagellar genes; in V. parahaemolyticus one set used for lateral flagella production and the other is used for the polar flagella production
STM14_1542	yaoF	+	1363795	1364046	CDS	chr	-4.75954	66.0976	13.8898	putative hemolysin
STM14_2962	mntH	-	2575271	2576512	CDS	chr	-4.77518	50.4433	10.8761	transport protein, NRAMP family
STM14_3234	rpoE	-	2833262	2833837	CDS	chr	-4.78375	329.046	70.9279	RNA polymerase sigma factor RpoE; Member of the extracytoplasmic function sigma factors which are active under specific conditions; binds with the catalytic core of RNA polymerase to produce the holoenzyme and directs bacterial core RNA polymerase to specific promoter elements to initiate transcription; this sigma factor is involved in heat shock and oxidative stress response
STM14_2120	ychK	-	1860732	1861628	CDS	chr	-4.78707	51.3262	10.9527	hypothetical protein
STM14_1788	pntB	+	1567213	1568601	CDS	chr	-4.81124	51.3535	10.8861	pyridine nucleotide transhydrogenase; catalyzes reversible transfer of hydride ion equivalent between NAD and NADP; membrane-bound proton pump that translocates protons from cytosolic to periplasmic side of the inner membrane; forms a tetramer composed of two alpha and 2 beta subunits; AB-stereospecific enzyme
STM14_2414	dcm	-	2085734	2087164	CDS	chr	-4.81187	17.8573	3.7665	DNA cytosine methylase; similar to Escherichia coli DNA cytosine methylase (AAC75027.1)
STM14_2210	yoaE	-	1937906	1939465	CDS	chr	-4.81764	11.369	2.38221	putative inner membrane protein; similar to Escherichia coli putative transport protein (AAC74886.1)
STM14_0589	ybbK	-	562116	563033	CDS	chr	-4.82286	31.3966	6.60074	putative inner membrane protein; similar to Escherichia coli putative protease (AAC73591.1)
STM14_2044	sapC	+	1796966	1797856	CDS	chr	-4.84061	16.773	3.59954	peptide transport protein; peptide transport system permease protein SapC (SW:SAPC_SALTY); ABC superfamily membrane protein
STM14_1246	hpaC	-	1143540	1144052	CDS	chr	-4.8442	17.554	3.62573	4-hydroxyphenylacetate catabolism
STM14_0098		-	95483	95773	CDS	chr	-4.86078	24.3577	5.14406	putative secreted protein
STM14_1780	ydgC	+	1562124	1562459	CDS	chr	-4.87243	11.4348	2.27712	putative inner membrane protein
STM14_2899	hisQ	-	2515174	2515860	CDS	chr	-4.87595	27.9541	5.86341	histidine/lysine/arginine/ornithine transport protein; histidine transport system permease protein HisQ (SW:HISQ_SALTY); ABC superfamily membrane protein
STM14_0635	fimA	+	604809	605366	CDS	chr	-4.87834	15.7947	3.21826	major fimbrial subunit
STM14_2576	rfbP	-	2212483	2213913	CDS	chr	-4.91594	43.4841	9.0131	undecaprenol-phosphate galactosephosphotransferase/O-antigen transferase; undecaprenyl-phosphate galactosephosphotransferase (SW:RFBP_SALTY); mutation results in LPS side chain defect
STM14_3621	ygdP	-	3181977	3182507	CDS	chr	-4.9294	262.144	54.4888	dinucleoside polyphosphate hydrolase; Hydrolyzes diadenosine polyphosphate
STM14_2794	alkB	-	2414034	2414684	CDS	chr	-4.94584	28.6772	5.84725	DNA repair system protein; alkylated DNA repair protein ALKB (SW:ALKB_SALTY); specific for alkylated DNA
STM14_3392	proW	+	2977381	2978445	CDS	chr	-4.94923	13.5926	2.77557	glycine betaine transporter membrane protein; with ProVX is involved in the high-affinity uptake of glycine betaine
STM14_1983	cybB	-	1739800	1740330	CDS	chr	-4.95354	32.2084	6.60338	cytochrome b561; B-type di-heme cytochrome with a major alpha-absorption peak at 561 nm and a minor peak at 555 nm
STM14_5424	yjiN	-	4783517	4784788	CDS	chr	-4.96625	21.3784	4.35754	putative inner membrane protein
STM14_4389	yhjY	-	3842182	3842886	CDS	chr	-4.98583	41.259	8.50966	putative lipase; similar to Escherichia coli putative lipase (AAC76572.1)
STM14_0095		+	94319	94549	CDS	chr	-4.99685	60.4766	12.4491	putative outer membrane lipoprotein
STM14_3393	proX	+	2978515	2979510	CDS	chr	-4.99807	21.852	4.41707	glycine betaine transporter periplasmic subunit; with ProVW, part of the high-affinity transport system for the osmoprotectant glycine betaine
STM14_3868		+	3375256	3375933	CDS	chr	-5.01221	17.0759	3.42144	putative disulfide oxidoreductase
STM14_1103	ycaP	+	1018956	1019648	CDS	chr	-5.01582	15.0686	3.00891	putative inner membrane protein
STM14_2119	hnr	-	1859628	1860641	CDS	chr	-5.041	31.8198	6.38802	response regulator of RpoS; similar to Escherichia coli Hnr protein (AAC74317.1); for protein turnover; involved in mouse virulence
STM14_2050		-	1800846	1802219	CDS	chr	-5.06766	37.3918	7.55696	putative inner membrane protein
STM14_1649	aroD	-	1449593	1450351	CDS	chr	-5.06961	12.9128	2.60959	3-dehydroquinate dehydratase, type I
STM14_4255	glgA	-	3715078	3716511	CDS	chr	-5.07306	76.1417	15.4384	glycogen synthase; catalyzes the formation of alpha-1,4-glucan chains from ADP-glucose
STM14_1991	ldhA	+	1750006	1750995	CDS	chr	-5.08178	55.3335	11.1014	D-lactate dehydrogenase; Catalyzes the reduction of sulfopyruvate to (R)-sulfolactate much more efficiently than the reverse reaction. Also catalyzes the reduction of oxaloacetate, alpha-ketoglutarate, and to a much lower extent, KHTCA, but not pyruvate. Involved in the biosynthes
STM14_947	ybhS	-	881887	883017	CDS	chr	-5.0894	28.3323	5.80012	putative transport protein; putative ABC superfamily membrane protein
STM14_992	yliB	+	921057	922595	CDS	chr	-5.09481	17.8449	3.57444	putative ABC transporter periplasmic binding protein; similar to Escherichia coli putative transport protein (AAC73917.1)
STM14_1587		+	1398234	1398449	CDS	chr	-5.10057	19.2463	3.89176	hypothetical protein
STM14_2138	ychP	-	1877411	1878835	CDS	chr	-5.11396	34.492	7.02194	hypothetical protein; similar to Escherichia coli putative factor (AAC74304.1)
STM14_0914	hutG	+	853401	854342	CDS	chr	-5.16595	59.2965	11.9196	formimidoylglutamase; catalyzes the formation of glutamate and formamide from N-formimidoyl-L-glutamate
STM14_2852		+	2472195	2473196	CDS	chr	-5.1715	676.574	133.946	putative chemotaxis signal transduction protein; similar to Escherichia coli positive regulator of CheA protein activity (AAC74957.1)
STM14_2359		-	2046185	2046469	CDS	chr	-5.18849	49.5592	9.61333	putative inner membrane protein
STM14_4357	yhjN	-	3812232	3814382	CDS	chr	-5.25085	33.0525	6.42769	cellulose synthase regulator protein; binds the cellulose synthase activator, bis-(3'-5') cyclic diguanylic acid (c-di-GMP)
STM14_1021	ybjL	-	943761	945446	CDS	chr	-5.25847	33.1051	6.39198	hypothetical protein; similar to Escherichia coli putative transport protein (AAC73934.1)
STM14_3915	yqjG	+	3416751	3417737	CDS	chr	-5.25853	47.9686	9.25036	putative glutathione S-transferase; similar to Escherichia coli putative transferase (AAC76137.1)
STM14_2858	nuoM	-	2477370	2478899	CDS	chr	-5.27545	64.2417	12.3903	NADH dehydrogenase subunit M; Catalyzes the transfer of electrons from NADH to ubiquinone
STM14_1607	yniB	+	1413133	1413669	CDS	chr	-5.27894	39.7481	7.69304	putative regulatory protein
STM14_2495	amn	-	2142858	2144312	CDS	chr	-5.29173	33.9761	6.56588	AMP nucleosidase; Catalyzes the hydrolysis of AMP to form adenine and ribose 5-phosphate using water as the nucleophile
STM14_1639	pps	+	1437746	1440124	CDS	chr	-5.29909	161.241	31.0774	phosphoenolpyruvate synthase; catalyzes the formation of phosphoenolpyruvate from pyruvate
STM14_1089	dmsA	+	1003680	1006124	CDS	chr	-5.30631	30.1369	5.77786	anaerobic dimethyl sulfoxide reductase subunit A; similar to Escherichia coli anaerobic dimethyl sulfoxide reductase subunit A (AAC73980.1)
STM14_5033		-	4420332	4420766	CDS	chr	-5.31632	57.7883	11.0988	Putative cytoplasmic protein
STM14_2003		-	1761254	1762408	CDS	chr	-5.31767	10.9138	2.04444	putative methyl-accepting chemotaxis protein; similar to Escherichia coli methyl-accepting chemotaxis protein I serine sensor receptor (AAC77311.1); similar to C-terminus of many MCPs
STM14_1197		-	1100911	1101597	CDS	chr	-5.31899	72.1843	13.6908	hypothetical protein
STM14_3059	yfgD	+	2661026	2661385	CDS	chr	-5.32881	101.047	19.4821	putative arsenate reductase; similar to Escherichia coli putative oxidoreductase (AAC75548.1)
STM14_1779	rstA	-	1561266	1561997	CDS	chr	-5.34059	61.579	11.8572	DNA-binding transcriptional regulator RstA; response regulator in two-component regulatory system with RstB
STM14_4358	bcsA	-	3814543	3817167	CDS	chr	-5.35486	24.8575	4.75237	cellulose synthase catalytic subunit; polymerizes uridine 5'-diphosphate glucose to cellulose; acts with BcsB, BcsZ and BcsC in cellulose biosynthesis
STM14_1729	sodB	-	1519389	1519970	CDS	chr	-5.3723	566.199	107.367	superoxide dismutase; SodB; iron binding; present under aerobic and anaerobic conditions; destroys free radicals
STM14_3771		-	3298839	3300578	CDS	chr	-5.39225	16.8769	3.22176	putative arylsulfatase; similar to Escherichia coli putative sulfatase (AAC74571.1)
STM14_2068	pgpB	-	1813838	1814602	CDS	chr	-5.4024	35.9178	6.79159	phosphatidylglycerophosphatase B; similar to Escherichia coli non-essential phosphatidylglycerophosphate phosphatase, membrane bound (AAC74360.1)
STM14_5103	qor	-	4479085	4480068	CDS	chr	-5.40398	53.2122	10.2242	quinone oxidoreductase, NADPH-dependent; similar to Escherichia coli quinone oxidoreductase (AAC77021.1); NADPH-dependent
STM14_1012	yliJ	-	935679	936305	CDS	chr	-5.40399	50.6616	9.56572	putative glutathione S-transferase; similar to Escherichia coli putative transferase (AAC73925.1)
STM14_2249		-	1966412	1966831	CDS	chr	-5.41794	12.7019	2.2814	putative acetyltransferase
STM14_2045	sapD	+	1797856	1798848	CDS	chr	-5.4215	15.9482	3.15304	peptide transport protein; peptide transport system atp-binding protein SapD (SW:SAPD_SALTY); ABC superfamily ATP-binding protein
STM14_5430		+	4787291	4788661	CDS	chr	-5.43152	165.103	31.5086	putative NAD-dependent aldehyde dehydrogenase; similar to Escherichia coli putative aldehyde dehydrogenase (AAC74598.1)
STM14_3913	yqjK	+	3415754	3416053	CDS	chr	-5.47598	596.988	111.221	putative inner membrane protein
STM14_0862	cydB	+	811610	812749	CDS	chr	-5.48648	210.307	38.971	cytochrome d terminal oxidase polypeptide subunit II; similar to Escherichia coli cytochrome d terminal oxidase polypeptide subunit II (AAC73828.1)
STM14_1072		-	986008	986685	CDS	chr	-5.49822	39.9983	7.48828	SlsA; similar to slsA in STM (gi|4324613); similar to STM3761
STM14_4257	glgX	-	3717821	3719797	CDS	chr	-5.51026	70.9448	13.2111	glycogen debranching enzyme; catalyzes the hydrolysis of the alpha-1,6-glucosidic linkages in partially depolymerized glycogen
STM14_2861	nuoJ	-	2481350	2481904	CDS	chr	-5.51049	214.237	39.6922	NADH dehydrogenase subunit J; Catalyzes the transfer of electrons from NADH to ubiquinone
STM14_2106	oppF	-	1846312	1847316	CDS	chr	-5.51876	61.3464	11.2572	oligopeptide transport protein; oligopeptide transport ATP-binding protein; OppF (SW:OPPF_SALTY); ABC superfamily ATP-binding protein
STM14_0771	gltK	-	727832	728506	CDS	chr	-5.53589	41.774	7.65571	glutamate/aspartate transporter; similar to Escherichia coli glutamate/aspartate transport system permease (AAC73754.1); ABC superfamily membrane protein
STM14_1325	yceI	-	1203022	1203597	CDS	chr	-5.53779	14.6399	2.7255	hypothetical protein
STM14_2340	flhC	-	2032540	2033118	CDS	chr	-5.53909	482.815	90.2356	transcriptional activator FlhC; With FlhD is involved in the activation of class 2 flagellar genes and as well as a number of other genetic systems
STM14_4281	ugpE	-	3738266	3739111	CDS	chr	-5.54469	19.2469	3.66375	glycerol-3-phosphate transporter membrane protein; with UgpABC is involved in uptake of glycerol-3-phosphate
STM14_0307	yafS	+	302852	303574	CDS	chr	-5.54576	21.8893	4.0226	putative SAM-dependent methyltransferase
STM14_1924	yncB	-	1687073	1688110	CDS	chr	-5.56323	92.0516	16.8646	Putative oxidoreductase YncB; Broadly distributed proteins not in subsystems
STM14_1659	ydiJ	+	1456480	1459536	CDS	chr	-5.56918	23.5405	4.29918	putative oxidase; similar to Escherichia coli putative oxidase (AAC74757.1)
STM14_1912		-	1679481	1680113	CDS	chr	-5.57791	194.306	35.6684	putative cytoplasmic protein
STM14_3071		+	2672763	2672954	CDS	chr	-5.58351	496.947	91.3383	putative inner membrane protein
STM14_1669	ynhG	+	1467965	1468966	CDS	chr	-5.59415	88.6038	16.1525	hypothetical protein; contains putative LysM domain
STM14_945	ybhR	-	880665	881771	CDS	chr	-5.5971	19.7071	3.55287	putative transport protein; putative ABC superfamily membrane protein
STM14_2365	uvrY	-	2049652	2050308	CDS	chr	-5.61323	147.589	27.153	response regulator; in Escherichia coli the protein UvrY is part of a two-component system along with BarA that is needed for efficient switching between glycolytic and gluconeogenic carbon sources possibly by regulating the Csr system; in Salmonella SirA and BarA regulate virulence gene expression also via the Csr system
STM14_2369	yecC	-	2052017	2052769	CDS	chr	-5.63632	32.9955	6.08524	putative amino-acid ABC transporter ATP-binding protein YecC; similar to Escherichia coli putative ATP-binding component of a transport system (AAC74984.1)
STM14_2105		-	1845428	1846264	CDS	chr	-5.63907	13.5855	2.42386	putative voltage-gated potassium channel
STM14_1936	pdgL	-	1699931	1700701	CDS	chr	-5.68158	31.3105	5.80637	periplasmic dipeptidase precursor; D-alanyl-D-alanine dipeptidase for peptidoglycan digestion (gi|4585342)
STM14_1889	sfcA	+	1655788	1657485	CDS	chr	-5.6962	40.0886	7.18794	malate dehydrogenase; malic enzyme; oxaloacetate-decarboxylating; NAD-dependent; catalyzes the formation of pyruvate form malate
STM14_4900	ydeY	+	4298615	4299658	CDS	chr	-5.70746	22.1828	3.90474	putative sugar transport protein; similar to Escherichia coli putative transport system permease protein (AAC74587.1); putative ABC superfamily membrane protein
STM14_4256	glgC	-	3716511	3717806	CDS	chr	-5.72919	88.9113	16.0058	glucose-1-phosphate adenylyltransferase; catalyzes the formation of ADP-glucose and diphosphate from ATP and alpha-D-glucose 1-phosphate
STM14_1892	fdnI	-	1658872	1659528	CDS	chr	-5.74496	64.7443	11.5387	formate dehydrogenase-N subunit gamma; nitrate-inducible, cytochrome b556(fdn) component of formate dehydrogenase
STM14_1997	ynaF	+	1756108	1756542	CDS	chr	-5.75365	367.331	65.6341	putative universal stress protein; similar to Escherichia coli putative filament protein (AAC74458.1)
STM14_2178	dadX	-	1912294	1913364	CDS	chr	-5.75973	92.6894	16.5655	alanine racemase; catabolic enzyme, converts L-alanine to D-alanine which is then oxidized to pyruvate by dadA
STM14_1341	flgN	-	1214782	1215204	CDS	chr	-5.78732	1381.2	245.21	putative FlgK/FlgL export chaperone; flagella synthesis protein FlgN (SW:FLGN_SALTY)
STM14_1095	ycaM	+	1009333	1010754	CDS	chr	-5.78758	10.1808	1.83471	putative amino-acid transporter; similar to Escherichia coli putative transport (AAC73985.1); APC family
STM14_1583	astA	+	1393387	1394421	CDS	chr	-5.79848	49.2705	8.78708	arginine succinyltransferase
STM14_1163		+	1070831	1071049	CDS	chr	-5.84967	37.5746	6.61002	hypothetical protein
STM14_0666	apeE	+	627887	629857	CDS	chr	-5.85515	20.5756	3.56815	outer membrane esterase; outer membrane esterase (gi|2896133); N-acetyl phenylalanine beta-naphthyl esterase
STM14_1145		-	1062627	1062863	CDS	chr	-5.895	12.5269	2.08334	hypothetical protein
STM14_0597		+	570227	570331	CDS	chr	-5.90463	48.3771	8.2563	hypothetical protein
STM14_1529		-	1359269	1359517	CDS	chr	-5.90551	260.396	46.1387	putative cytoplasmic protein
STM14_2742	yejE	+	2370681	2371706	CDS	chr	-5.93399	12.6175	2.16227	putative ABC-type dipeptide/oligopeptide/nickel transport system permease component; similar to Escherichia coli putative transport system permease protein (AAC75240.1)
STM14_2615	yegH	+	2254878	2256458	CDS	chr	-5.9354	34.1141	5.83814	putative inner membrane protein; similar to Escherichia coli putative transport protein (AAC75124.1)
STM14_5259	aidB	+	4632444	4634066	CDS	chr	-5.93642	39.3084	6.84981	Acyl-CoA dehydrogenase (EC 1.3.99.3)
STM14_3648		+	3201735	3202190	CDS	chr	-5.94671	20.5798	3.44803	hypothetical protein
STM14_5163	basS	-	4546181	4547260	CDS	chr	-5.9546	20.2286	3.43205	Sensor protein basS/pmrB (EC 2.7.3.-); Lipid A modifications, Orphan regulatory proteins
STM14_3033	talA	+	2634082	2635032	CDS	chr	-5.98211	77.1291	13.2482	transaldolase A; Maintains the balance of metabolites in the pentose-phosphate pathway
STM14_2860	nuoK	-	2481051	2481353	CDS	chr	-5.99833	162.154	27.6114	NADH dehydrogenase subunit K; Catalyzes the transfer of electrons from NADH to ubiquinone
STM14_3478	sicP	-	3043926	3044318	CDS	chr	-6.05661	415.521	69.6983	secretion chaparone; SicP (gi|3283218); virulence protein; chaperone for SptP; type III secretion
STM14_2380	fliD	+	2060807	2062210	CDS	chr	-6.07442	493.573	83.222	flagellar capping protein; involved in flagellin assembly
STM14_0759		+	714020	714973	CDS	chr	-6.09	20.9101	3.45802	2-keto-3-deoxygluconate permease; transports degraded pectin products into the bacterial cell
STM14_3199	IsrI	-	2812905	2813093	CDS	chr	-6.10665	68.8441	11.0349	hypothetical protein
STM14_4254	glgP	-	3712611	3715058	CDS	chr	-6.1089	91.8834	15.3635	glycogen phosphorylase; similar to Escherichia coli glycogen phosphorylase (AAC76453.1)
STM14_4417	xylR	+	3861843	3863021	CDS	chr	-6.19272	11.5781	1.88211	xylose operon regulatory protein; similar to Escherichia coli putative regulator of xyl operon (AAC76593.1); AraC/XylS family
STM14_0221	sfsA	-	217734	218438	CDS	chr	-6.22971	107.179	17.5049	sugar fermentation stimulation protein A; Regulatory factor involved in maltose metabolism
STM14_0360		-	350578	351297	CDS	chr	-6.25083	18.356	2.94545	SapA-like protein
STM14_1955		+	1715447	1715884	CDS	chr	-6.25858	12.7087	2.04514	putative sugar-specific PTS enzyme II; similar to Escherichia coli putative PTS system enzyme II A component (AAC77258.1)
STM14_3951	yhbO	+	3450936	3451454	CDS	chr	-6.26961	97.6526	16.0285	putative intracellular proteinase
STM14_4310	yhhT	+	3763270	3764319	CDS	chr	-6.27124	21.1927	3.40861	putative permease; PerM family
STM14_1609	ydiZ	-	1414679	1414969	CDS	chr	-6.30389	41.0875	6.79953	putative cytoplasmic protein
STM14_4113	mscL	+	3595147	3595560	CDS	chr	-6.37431	256.105	40.9896	large-conductance mechanosensitive channel; forms homopentamer; channel that opens in response to pressure or hypoosmotic shock
STM14_1520		-	1353965	1355098	CDS	chr	-6.40697	15.5546	2.44312	putative inner membrane protein
STM14_0582	ushA	+	554328	555980	CDS	chr	-6.41594	38.4459	6.10365	bifunctional UDP-sugar hydrolase/5'-nucleotidase periplasmic precursor; catalyzes the degradation of periplasmic UDP-glucose to uridine, glucose-1-phosphate and inorganic phosphate; specific for uridine nucleotides
STM14_2070	acnA	-	1815444	1818119	CDS	chr	-6.41925	135.876	21.8996	aconitate hydratase; Catalyzes the conversion of citrate to isocitrate
STM14_0865	ybgE	+	813014	813295	CDS	chr	-6.45735	328.038	49.8921	hypothetical protein
STM14_2862	nuoI	-	2481915	2482457	CDS	chr	-6.46387	171.531	27.1758	NADH dehydrogenase I, I subunit
STM14_1600	katE	-	1407090	1409342	CDS	chr	-6.49855	97.299	15.4291	hydroperoxidase II; Catalase HPII; monofunctional catalase that decomposes hydrogen peroxide into water and oxygen; serves to protect cells from the toxic effects of hydrogen peroxide
STM14_2060	yciT	+	1809631	1810353	CDS	chr	-6.50921	23.9624	3.7276	putative regulatory protein; similar to Escherichia coli putative DeoR-type transcriptional regulator (AAC74366.1); DeoR family
STM14_2743	yejF	+	2371708	2373297	CDS	chr	-6.52627	13.4021	2.09519	putative ABC-type transport system ATPase component; similar to Escherichia coli putative ATP-binding component of a transport system (AAC75241.1); contains duplicated ATPase domain
STM14_3370	ygaE	+	2964687	2965364	CDS	chr	-6.55606	29.6755	4.58993	DNA-binding transcriptional regulator CsiR; regulator of gab gene expression
STM14_3768	moaC1	-	3296428	3296955	CDS	chr	-6.56839	11.567	1.78892	putative monoamine oxidase; similar to Escherichia coli putative aldehyde dehydrogenase (AAC74469.1)
STM14_3047		+	2650401	2650601	CDS	chr	-6.57126	208.633	32.9519	hypothetical protein
STM14_2008	ydaA	+	1765254	1766201	CDS	chr	-6.57865	304.653	47.3561	universal stress protein UspE; with UspC and UspD is involved in resistance to UV irradiation
STM14_2235	yebS	+	1956017	1957300	CDS	chr	-6.5982	48.8382	7.5442	putative inner membrane protein
STM14_3383	ygaM	+	2969556	2969882	CDS	chr	-6.60591	433.78	66.1595	hypothetical protein
STM14_2127		-	1864415	1865944	CDS	chr	-6.62089	15.6159	2.39446	TPR repeat-containing protein; contains TPR repeats
STM14_3149	yfhB	-	2766121	2766756	CDS	chr	-6.64942	134.061	20.7303	hypothetical protein
STM14_1454		-	1304874	1305275	CDS	chr	-6.66916	71.7907	10.9144	hypothetical protein; similar to hypothetical protein STM2610 [Phage Gifsy-1]
STM14_1668	ynhA	+	1467394	1467810	CDS	chr	-6.67221	47.9845	7.21302	cysteine desufuration protein SufE; Acts with SufS to catalyze the formation of L-alanine from L-cysteine
STM14_2388	fliE	-	2067413	2067727	CDS	chr	-6.68062	11.1871	1.60271	flagellar hook-basal body protein FliE; forms a junction between the M-ring and FlgB during flagella biosynthesis
STM14_2341	flhD	-	2033121	2033462	CDS	chr	-6.70002	432.242	67.5753	transcriptional activator FlhD; with FlhC is involved in the activation of class 2 flagellar genes and is involved in the regulation of a number of other genetic systems
STM14_1663	sufA	+	1462291	1462659	CDS	chr	-6.70585	35.4332	5.42835	iron-sulfur cluster assembly scaffold protein; functions as a scaffold on which iron-sulfur clusters ([2Fe-2S]; [4Fe-4S]) are assembled; forms a homodimer; similar to IscA protein
STM14_4319	uspB	-	3773830	3774165	CDS	chr	-6.70772	298.825	45.1577	universal stress protein UspB; ppGpp-dependent, membrane associated, stress protein produced under conditions of nutrient deprivation, osmotic shock and oxidative stress
STM14_2840	yfbW	+	2462164	2462499	CDS	chr	-6.7287	44.3332	6.7169	putative inner membrane protein
STM14_2236	pqiB	+	1957269	1959902	CDS	chr	-6.73861	37.5727	5.75102	putative inner membrane protein
STM14_4370	dppF	-	3824031	3825044	CDS	chr	-6.75975	31.9674	4.72756	dipeptide transporter ATP-binding subunit; Part of the ABC transporter complex DppABCDF involved in the transport of dipeptides
STM14_2095	ompW	-	1838582	1839220	CDS	chr	-6.76237	228.745	34.8712	outer membrane protein W; receptor for colicin S4
STM14_2046	sapF	+	1798850	1799656	CDS	chr	-6.81277	16.4487	2.4436	peptide transport protein; peptide transport system atp-binding protein SapF (SW:SAPF_SALTY); ABC superfamily ATP-binding protein
STM14_1998	emrE	-	1756592	1756930	CDS	chr	-6.82198	51.9247	7.55728	putative membrane transporter of cations; similar to Escherichia coli methylviologen resistance (AAC73644.1)
STM14_3193		+	2809856	2810257	CDS	chr	-6.85304	24.2587	3.72307	hypothetical protein
STM14_1661	ydiH	+	1460042	1460230	CDS	chr	-6.89151	729.5	108.048	putative cytoplasmic protein
STM14_2849	elaB	-	2470331	2470636	CDS	chr	-6.89591	808.943	119.945	hypothetical protein
STM14_2373	fliZ	-	2055542	2056093	CDS	chr	-6.89669	232.618	34.3979	protein FliZ; expression activator of the class 2 type of flagellar operons, essential to achieve maximal cell motility; activator of type 1 fimbrial gene expression; cell density-responsive regulator; FliZ in Salmonella typhimurium induces HilA, an activator of invasion genes necessary to achieve full virulence
STM14_1666	sufD	+	1464893	1466164	CDS	chr	-6.91348	43.4914	6.46012	cysteine desulfurase activator complex subunit SufD; with SufBC activates cysteine desulfurase SufS
STM14_5420	yjiG	-	4780111	4780572	CDS	chr	-6.93122	25.892	3.76861	hypothetical protein
STM14_1614		+	1418507	1419361	CDS	chr	-6.9459	39.6316	5.78215	putative DNA/RNA non-specific endonuclease
STM14_2898	hisM	-	2514470	2515177	CDS	chr	-6.95651	23.5366	3.47531	histidine/lysine/arginine/ornithine transport protein; histidine transport system permease protein HisM (SW:HISM_SALTY); ABC superfamily membrane protein
STM14_1483		+	1332051	1334153	CDS	chr	-6.9696	13.4862	1.95944	SspH1
STM14_3766		-	3294633	3295013	CDS	chr	-6.98466	13.6362	1.91626	putative lactoylglutathione lyase
STM14_1675	orf245	-	1474033	1474770	CDS	chr	-7.03937	19.5544	2.82502	putative cytoplasmic protein; ORF 245 (gi|4456875); similar to STM3548
STM14_2195	minE	+	1924323	1924589	CDS	chr	-7.04218	193.379	27.8841	cell division topological specificity factor MinE; works in conjunction with MinC and MinD to enable cell division at the midpoint of the long axis of the cell
STM14_3459	sitB	+	3027520	3028341	CDS	chr	-7.04723	32.9591	4.73647	putative ATP-binding protein; SitB (gi|5231095); Salmonella iron transporter; Fur-regulated
STM14_3067	ppx	+	2668560	2670101	CDS	chr	-7.07732	27.2859	3.91928	Exopolyphosphatase (EC 3.6.1.11); Phosphate metabolism, High affinity phosphate transporter and control of PHO regulon
STM14_4375	dppA	-	3828123	3829730	CDS	chr	-7.0971	143.005	20.7905	dipeptide transport protein; similar to Escherichia coli dipeptide transport protein (AAC76569.1); ABC superfamily periplasmic protein
STM14_1964		-	1723236	1724579	CDS	chr	-7.10769	125.743	18.1198	putative cytoplasmic protein
STM14_2404	dsrB	-	2079494	2079688	CDS	chr	-7.14608	437.122	62.155	DsrB protein
STM14_2667	yehX	-	2309515	2310462	CDS	chr	-7.14815	43.5749	6.18473	putative ABC-type proline/glycine betaine transport system ATPase component; similar to Escherichia coli putative ATP-binding component of a transport system (AAC75190.1)
STM14_2327	flhA	-	2019616	2021694	CDS	chr	-7.1564	16.355	2.31648	flagellar biosynthesis protein FlhA; membrane protein involved in the flagellar export apparatus
STM14_0917	hutH	+	856996	858516	CDS	chr	-7.15665	104.003	14.8111	histidine ammonia-lyase; catalyzes the degradation of histidine to urocanate and ammmonia
STM14_1988	ydbL	-	1746608	1746931	CDS	chr	-7.17844	16.114	2.18526	putative periplasmic protein
STM14_1091	dmsC	+	1006754	1007617	CDS	chr	-7.21927	29.3495	4.10195	anaerobic dimethyl sulfoxide reductase subunit C; similar to Escherichia coli anaerobic dimethyl sulfoxide reductase subunit C (AAC73982.1)
STM14_5121		+	4496016	4512695	CDS	chr	-7.25718	32.9648	4.61888	putative inner membrane protein; fusion of two Salmonella typhimurium hypothetical proteins (gi|7467255) and (gi|7467255); may contain rearrangements with respect to similar proteins
STM14_2110	oppA	-	1850297	1851928	CDS	chr	-7.27544	64.1049	9.0446	oligopeptide transport protein; periplasmic oligopeptide-binding protein precursor (SW:OPPA_SALTY); ABC superfamily periplasmic protein; contains chaperone properties
STM14_1926	ydcZ	+	1688837	1689286	CDS	chr	-7.28089	29.0039	3.9755	putative inner membrane protein
STM14_0427	yahN	-	415505	416137	CDS	chr	-7.31479	26.6698	3.82273	putative transport protein; similar to Escherichia coli putative cytochrome subunit of dehydrogenase (AAC73431.1)
STM14_1584	astD	+	1394418	1395896	CDS	chr	-7.37858	84.1972	11.9493	succinylglutamic semialdehyde dehydrogenase; a high throughput screen identified this enzyme as an aldehyde dehydrogenase with broad substrate specificity; converts succinylglutamate semialdehyde and NAD to succinylglutamate and NADH
STM14_1333	yceB	-	1207828	1208388	CDS	chr	-7.39951	226.956	31.4742	hypothetical protein; hypothetical protein in pyrC 3'region (SW:YCEB_SALTY)
STM14_3366	ygaF	+	2959079	2960347	CDS	chr	-7.40769	40.8251	5.67354	hypothetical protein
STM14_1613		+	1418196	1418510	CDS	chr	-7.42756	11.8958	1.58945	putative inner membrane protein
STM14_1802		-	1578501	1579649	CDS	chr	-7.43048	31.7072	4.31779	proline/glycine betaine transport system; similar to Escherichia coli putative ATP-binding component of a transport system (AAC75190.1); ABC-type ATPase component
STM14_2248		+	1965548	1966024	CDS	chr	-7.4633	37.0492	5.00568	hypothetical protein
STM14_1250	hpaG	+	1146565	1147854	CDS	chr	-7.50698	18.2066	2.52083	4-hydroxyphenylacetate catabolism; similar to Escherichia coli putative isomerase (AAC74264.1)
STM14_1263	yccD	-	1157038	1157343	CDS	chr	-7.52761	151.994	20.6733	chaperone-modulator protein CbpM; with CpbA modulates the activity of the dnaK chaperone system; interacts with CbpA and inhibits both the DnaJ-like co-chaperone activity and the DNA binding activity of CbpA
STM14_0699		+	661968	664073	CDS	chr	-7.57149	172.128	23.2213	carbon starvation protein; similar to Escherichia coli carbon starvation protein (AAC73699.1)
STM14_1664	sufB	+	1462668	1464155	CDS	chr	-7.57199	30.6039	4.1603	cysteine desulfurase activator complex subunit SufB; with SufCD activates cysteine desulfurase SufS
STM14_2582	rfbX	-	2220177	2221082	CDS	chr	-7.58469	72.5338	9.6876	putative O-antigen transferase; putative O-antigen transporter (SW:RFBX_SALTY); LPS side chain defect
STM14_1743	slyB	-	1530344	1530811	CDS	chr	-7.62748	821.183	108.509	putative outer membrane lipoprotein; outer membrane lipoprotein SlyB precursor (SW:SLYB_SALTY)
STM14_3769		-	3296979	3297821	CDS	chr	-7.64013	11.61	1.50034	putative transcriptional regulator; similar to Escherichia coli citrate lyase beta chain; acyl lyase subunit (AAC73717.1); LysR family
STM14_1633	ydiU	+	1433549	1434991	CDS	chr	-7.65013	47.9507	6.3611	hypothetical protein
STM14_1995	nifJ	+	1752102	1755626	CDS	chr	-7.65402	58.8716	7.88754	putative pyruvate-flavodoxin oxidoreductase; similar to Escherichia coli putative oxidoreductase; Fe-S subunit (AAC74460.1)
STM14_2260		-	1973190	1973312	CDS	chr	-7.66555	11.4969	1.31675	hypothetical protein
STM14_5130		+	4518673	4519341	CDS	chr	-7.66948	59.8151	7.92194	putative glutathione S-transferase
STM14_2395	fliK	+	2073146	2074363	CDS	chr	-7.69019	26.7239	3.52339	flagellar hook-length control protein; flagellar hook-length control protein (SW:FLIK_SALTY)
STM14_1251	hpaE	+	1147851	1149317	CDS	chr	-7.70126	15.3788	2.01444	4-hydroxyphenylacetate catabolism; similar to Escherichia coli aldehyde dehydrogenase; prefers NADP over NAD (AAC74382.1)
STM14_3266	yfiA	+	2861585	2861923	CDS	chr	-7.70616	8324.2	1114.61	sigma(54) modulation protein, putative
STM14_1090	dmsB	+	1006135	1006752	CDS	chr	-7.71758	18.3197	2.47112	anaerobic dimethyl sulfoxide reductase subunit B; similar to Escherichia coli anaerobic dimethyl sulfoxide reductase subunit B (AAC73981.1)
STM14_2353	ftn	+	2040796	2041293	CDS	chr	-7.77683	45.2259	5.89421	ferritin; cytoplasmic iron storage protein
STM14_2383	amyA	+	2063072	2064556	CDS	chr	-7.83552	19.7307	2.53872	cytoplasmic alpha-amylase; converts 1,4-alpha-D-glucans to maltodextrin
STM14_0739	ybeF	-	696529	697482	CDS	chr	-7.85798	32.4082	4.16608	putative DNA-binding transcriptional regulator; similar to Escherichia coli putative transcriptional regulator LysR-type (AAC73730.1); LysR family
STM14_2669	yehZ	-	2311628	2312545	CDS	chr	-7.87652	100.502	13.0797	putative transport protein; similar to Escherichia coli putative transport system permease protein (AAC75192.1); putative ABC superfamily binding protein; possibly glycine betaine choline transport for osmoprotection
STM14_1013	dacC	+	936681	937751	CDS	chr	-7.90021	96.2823	12.3885	D-alanyl-D-alanine carboxypeptidase
STM14_1222	yccT	-	1127421	1128083	CDS	chr	-7.98138	21.3831	2.72281	hypothetical protein
STM14_1899		+	1666322	1666762	CDS	chr	-7.98321	23.6173	3.03594	putative cytoplasmic protein
STM14_2839	arnT	+	2460521	2462167	CDS	chr	-8.05591	18.4541	2.34458	4-amino-4-deoxy-L-arabinose transferase; catalyzes the addition of 4-amino-4-deoxy-L-arabinose to lipid A
STM14_2227		+	1948625	1948864	CDS	chr	-8.05958	102.212	12.7578	hypothetical protein
STM14_3788		-	3311398	3311859	CDS	chr	-8.06487	10.6717	1.24615	pseudogene; putative amidohydrolase~disrupted by frameshift
STM14_1667	sufS	+	1466161	1467381	CDS	chr	-8.17094	39.14	4.85315	selenocysteine lyase; catalyzes the formation of L-alanine and selenide from selenocysteine
STM14_3910	yqjC	+	3414641	3415009	CDS	chr	-8.1846	873.164	109.04	putative periplasmic protein
STM14_2413	vsr	-	2085283	2085753	CDS	chr	-8.1859	26.6193	3.26798	DNA mismatch endonuclease; similar to Escherichia coli DNA mismatch endonuclease patch repair protein (AAC75026.1); patch repair protein
STM14_957	ybiI	-	892059	892325	CDS	chr	-8.26748	150.645	18.1347	hypothetical protein; putative DnaK suppressor protein
STM14_2833	ais	-	2454620	2455225	CDS	chr	-8.27512	22.0773	2.71066	aluminum-inducible protein; similar to Escherichia coli protein induced by aluminum (AAC75312.1)
STM14_2641	yegS	+	2285566	2286465	CDS	chr	-8.28339	39.5259	4.90181	lipid kinase; cytosolic protein with phosphatidylglycerol kinase activity; undetermined physiological role
STM14_4903	yneB	+	4301736	4302611	CDS	chr	-8.28664	44.9243	5.43584	aldolase
STM14_2334	cheM	-	2026160	2027821	CDS	chr	-8.2915	726.249	89.9201	methyl accepting chemotaxis protein II; methyl-accepting chemotaxis protein II; MCP-II (SW:MCP2_SALTY); aspartate sensor-receptor
STM14_0252		+	248932	249957	CDS	chr	-8.31296	81.5144	9.92207	pseudogene; similar to Escherichia coli putative transport protein; shikimate (AAC75045.1)~disrupted by frameshift
STM14_2795	ada	-	2414687	2415745	CDS	chr	-8.34805	65.734	8.03074	O6-methylguanine-DNA methyltransferase/transcription activator/repressor; ADA regulatory protein; regulatory protein of adaptative response; (SW:ADA_SALTY); AraC/Xyl family
STM14_2394	fliJ	+	2072706	2073149	CDS	chr	-8.35223	31.4275	3.79968	flagellar biosynthesis chaperone; rod/hook and filament chaperone
STM14_1813	ynfC	+	1589970	1590647	CDS	chr	-8.36914	19.5347	2.60786	putative inner membrane lipoprotein
STM14_3458	sitA	+	3026606	3027523	CDS	chr	-8.38572	43.0076	5.23533	putative periplasmic binding protein; SitA (gi|5231094); Salmonella iron transporter; Fur-regulated
STM14_1803		-	1579649	1580296	CDS	chr	-8.42706	23.2447	2.77974	putative ABC transporter permease component; similar to Escherichia coli putative transport system permease protein (AAC75189.1); binding-protein-dependent
STM14_2009	ynaJ	-	1766256	1766510	CDS	chr	-8.4487	310.722	37.1125	putative inner membrane protein
STM14_0400		+	387801	389375	CDS	chr	-8.46899	11.8792	1.39848	Putative rtn protein
STM14_1920	yncD	+	1683842	1686007	CDS	chr	-8.47662	12.0607	1.44579	putative outer membrane receptor; similar to Escherichia coli putative outer membrane receptor for iron transport (AAC74533.1)
STM14_1243		+	1142797	1143207	CDS	chr	-8.48188	24.6853	2.99597	hypothetical protein; putative periplasmic protein
STM14_1665	sufC	+	1464172	1464918	CDS	chr	-8.48328	62.0643	7.507	cysteine desulfurase ATPase component; part of SUF system involved in inserting iron-sulfur clusters into proteins; in Escherichia coli this protein forms a complex with SufBD; the SufBCD complex stimulates the cysteine desulfurase SufS in conjunction with SufE
STM14_2370	yecS	-	2052766	2053434	CDS	chr	-8.50914	29.0601	3.48679	putative ABC-type amino acid transporter permease component; similar to Escherichia coli putative transport system permease protein; formerly yecC (AAC74985.1)
STM14_4446		-	3892840	3893049	CDS	chr	-8.5172	362.868	43.5514	putative cytoplasmic protein
STM14_5417		+	4777159	4777893	CDS	chr	-8.56681	34.9086	4.13984	putative aspartate racemase; similar to Escherichia coli putative resistance proteins (AAC75879.1)
STM14_1793		-	1570946	1571767	CDS	chr	-8.578	55.5973	6.57858	putative protease
STM14_4356		-	3811119	3812228	CDS	chr	-8.59999	57.3486	6.81118	endo-1,4-D-glucanase; catalyzes the hydrolysis of 1,4-beta-D-glucosidic linkages in cellulose, lichenin and cereal beta-D-glucans
STM14_1539	yeaQ	+	1363114	1363362	CDS	chr	-8.60218	304.171	35.6579	hypothetical protein
STM14_2072	cysB	-	1819096	1820070	CDS	chr	-8.6029	119.019	14.0877	transcriptional regulator CysB; LysR-type transcriptional regulator; contains helix-turn-helix (HTH) motif; in Escherichia coli this protein regulates cysteine biosynthesis by controlling expression of the cys regulon; autoregulates expression; crystal structure of Klebsiella aerogenes showed tetramer formation
STM14_4904	yneC	+	4302655	4302984	CDS	chr	-8.60644	51.2529	5.86312	Autoinducer 2 (AI-2) modifying protein LsrG; Autoinducer 2 (AI-2) transport and processing (lsrACDBFGE operon)
STM14_2440		-	2105128	2105484	CDS	chr	-8.62825	10.4654	1.38298	tail tube protein; similar to Mu gpM; BAA19196
STM14_4905		+	4302994	4303758	CDS	chr	-8.63956	56.6449	6.66148	ribulose-phosphate 3-epimerase; catalyzes the interconversion of D-ribulose 5-phosphate to xylulose 5-phosphate
STM14_3461	sitD	+	3029189	3030037	CDS	chr	-8.64398	24.2218	2.84815	putative permease; SitD (gi|5231097); Salmonella iron transporter; Fur-regulated
STM14_0802	ybfM	+	750031	751437	CDS	chr	-8.65121	26.9711	3.14152	putative outer membrane protein
STM14_2958		-	2571940	2573592	CDS	chr	-8.65917	58.1588	6.82081	indolepyruvate decarboxylase; similar to Escherichia coli acetolactate synthase III; valine sensitive; large subunit (AAC73188.1); putative thiamine pyrophosphate enzymes
STM14_2333	cheR	-	2025140	2026006	CDS	chr	-8.69364	465.079	55.036	chemotaxis methyltransferase CheR; methylates the MCP
STM14_1905	narZ	+	1670664	1674404	CDS	chr	-8.70811	16.5647	1.92167	nitrate reductase 2 alpha subunit; similar to Escherichia coli cryptic nitrate reductase 2; alpha subunit (AAC74550.1)
STM14_2192	ycgL	-	1922357	1922650	CDS	chr	-8.74109	91.3903	10.6114	putative cytoplasmic protein
STM14_3477	sptP	-	3042308	3043915	CDS	chr	-8.77963	270.454	31.6108	protein tyrosine phosphatase/GTPase activating protein; protein tyrosine phosphatase SptP (gi|1519054); translocated protein; type III secretion; antagonizes bacterial-encoded exchange factors SopE and SopE2 by interfering with stimulation of Cdc42 and Rac1; binds Rac1
STM14_3707	yggB	-	3247563	3248423	CDS	chr	-8.78932	33.8132	3.96655	mechanosensitive channel MscS; participates in the regulation of osmotic pressure changes within the cel
STM14_1253	hpaF	+	1150180	1150560	CDS	chr	-8.84787	19.4151	2.15209	4-hydroxyphenylacetate catabolism
STM14_2672	dld	+	2315290	2317020	CDS	chr	-8.86875	35.9064	4.11458	D-lactate dehydrogenase; component of the membrane-bound D-lactate oxidase, FAD-binding, NADH independent
STM14_5378	idnT	-	4738626	4739945	CDS	chr	-8.92028	9.71682	1.12323	L-idonate transport protein; similar to Escherichia coli L-idonate transporter (AAC77222.1); GntP family
STM14_1860		+	1626567	1627238	CDS	chr	-8.92712	38.5745	4.3448	putative regulatory protein; similar to Escherichia coli regulator for uxu operon (AAC77280.1); GntR family
STM14_2951		-	2565349	2565591	CDS	chr	-8.94044	128.476	14.5532	putative inner membrane protein
STM14_5290	ytfJ	-	4655331	4655888	CDS	chr	-8.9531	118.074	13.3652	putative transcriptional regulator
STM14_3479		-	3044345	3044605	CDS	chr	-8.98435	809.839	91.7717	putative cytoplasmic protein
STM14_1982		+	1738867	1739529	CDS	chr	-8.98906	24.1056	2.69585	putative SAM-dependent methyltransferase
STM14_2408		-	2081148	2082860	CDS	chr	-9.00531	19.8917	2.34667	putative inner membrane protein
STM14_2371	yedO	-	2053455	2054441	CDS	chr	-9.08362	49.8638	5.68041	D-cysteine desulfhydrase; catalyzes the formation of pyruvate from D-cysteine
STM14_1934	ydcW	-	1696811	1698235	CDS	chr	-9.09124	67.5005	7.55306	4-aminobutyraldehyde dehydrogenase (EC 1.2.1.19); Polyamine Metabolism
STM14_3034	tktB	+	2635052	2637052	CDS	chr	-9.10656	107.413	12.088	transketolase; catalyzes the formation of ribose 5-phosphate and xylulose 5-phosphate from sedoheptulose 7-phosphate and glyceraldehyde 3-phosphate; can transfer ketol groups between several groups; in Escherichia coli there are two tkt genes, tktA expressed during exponential growth and the tktB during stationary phase
STM14_3893		-	3399055	3400620	CDS	chr	-9.14101	137.176	15.3606	putative methyl-accepting chemotaxis protein; similar to Escherichia coli methyl-accepting chemotaxis protein I; serine sensor receptor (AAC77311.1)
STM14_2364	uvrC	-	2047823	2049655	CDS	chr	-9.17414	50.7913	5.69479	excinuclease ABC subunit C; The UvrABC repair system catalyzes the recognition and processing of DNA lesions. UvrC both incises the 5' and 3' sides of the lesion. The N-terminal half is responsible for the 3' incision and the C-terminal half is responsible for the 5' incision
STM14_2574	udg	-	2209510	2210676	CDS	chr	-9.21248	11.9479	1.29632	UDP-glucose/GDP-mannose dehydrogenase; UDP-glucose 6-dehydrogenase (SW:UDG_SALTY)
STM14_2895	yfcG	+	2511965	2512612	CDS	chr	-9.2776	16.3082	1.76193	putative glutathione S-transferase; similar to Escherichia coli putative S-transferase (AAC75362.1)
STM14_1351	flgH	+	1220842	1221507	CDS	chr	-9.32553	37.3537	4.14286	flagellar L-ring protein FlgH
STM14_2374	fliA	-	2056152	2056871	CDS	chr	-9.33706	357.923	39.1598	flagellar biosynthesis sigma factor; sigma factors are initiation factors that promote the attachment of RNA polymerase to specific initiation sites and are then released; this sigma factor directs late flagellar biosynthesis genes
STM14_4902	yneA	+	4300685	4301707	CDS	chr	-9.3964	44.8547	4.89165	putative sugar transport protein; similar to Escherichia coli putative LacI-type transcriptional regulator (AAC74589.1); putative ABC superfamily periplasmic protein
STM14_0201	gcd	-	198925	201315	CDS	chr	-9.4117	39.21	4.23928	glucose dehydrogenase; similar to Escherichia coli glucose dehydrogenase (AAC73235.1)
STM14_1966	trg	-	1725856	1727481	CDS	chr	-9.41973	215.806	23.5708	methyl-accepting chemotaxis protein III; similar to Escherichia coli methyl-accepting chemotaxis protein III; ribose and galactose sensor receptor (AAC74503.1)
STM14_0863	ybgT	+	812764	812877	CDS	chr	-9.42664	938.741	105.454	putative outer membrane lipoprotein
STM14_2390	fliF	+	2067944	2069626	CDS	chr	-9.50065	26.8682	2.91039	flagellar MS-ring protein; the MS-ring anchors the flagellum to the cytoplasmic membrane; part of the flagellar basal body which consists of four rings L, P, S, and M mounted on a central rod
STM14_3911	yqjD	+	3415051	3415356	CDS	chr	-9.51259	975.011	105.307	putative inner membrane protein
STM14_1592	osmE	+	1401141	1401482	CDS	chr	-9.52511	945.293	102.437	DNA-binding transcriptional activator OsmE; osmotically-inducible lipoprotein E; activator of ntr-like gene protein
STM14_2372	fliY	-	2054595	2055395	CDS	chr	-9.55392	151.63	16.1822	cystine transporter subunit; similar to Escherichia coli putative periplasmic binding transport protein (AAC74987.1)
STM14_1261		-	1156022	1156384	CDS	chr	-9.65178	11.6753	1.23891	hypothetical protein; RssC (gi|12004175)
STM14_944	ybhQ	+	880293	880703	CDS	chr	-9.71695	561.761	59.0145	putative inner membrane protein
STM14_4013	yrbL	+	3502076	3502708	CDS	chr	-9.75323	349.83	36.4332	hypothetical protein
STM14_1353	flgJ	+	1222616	1223566	CDS	chr	-9.7778	24.635	2.52137	peptidoglycan hydrolase; Flagellum-specific muramidase which hydrolyzes the peptidoglycan layer to assemble the rod structure in the periplasmic space
STM14_0103	yabF	+	98967	99497	CDS	chr	-9.83813	14.6387	1.50806	glutathione-regulated potassium-efflux system ancillary protein KefF; Required for full activity of KefC, a potassium-proton antiporter
STM14_1954	sgcQ	+	1714509	1715315	CDS	chr	-9.88847	11.3097	1.12878	putative nucleoside triphosphatase; similar to Escherichia coli putative nucleoside triphosphatase (AAC77259.1)
STM14_1684	orf242	-	1485236	1485964	CDS	chr	-10.023	25.1187	2.53021	putative regulatory protein; ORF 242 (gi|4456866); merR family
STM14_1452		+	1304083	1304181	CDS	chr	-10.0994	13.9915	1.36679	putative bacteriophage protein
STM14_3912	yqjE	+	3415359	3415757	CDS	chr	-10.101	1002.61	102.164	putative inner membrane protein
STM14_0211	yadI	+	209997	210437	CDS	chr	-10.1309	25.0077	2.70511	putative PTS enzyme; similar to Escherichia coli putative PTS enzyme II B component (AAC73240.1)
STM14_1987		-	1746016	1746465	CDS	chr	-10.1378	22.1985	2.29581	putative inner membrane protein
STM14_3013	eutK	-	2616712	2617206	CDS	chr	-10.2108	162.302	15.7698	putative carboxysome structural protein; ethanolamine utilization protein EutK precursor (SW:EUTK_SALTY)
STM14_1272	wraB	-	1163567	1164163	CDS	chr	-10.2691	277.703	27.6745	TrpR binding protein WrbA; stationary phase protein that binds TrpR repressor
STM14_0700	ybdD	+	664137	664334	CDS	chr	-10.2841	352.818	34.7936	putative cytoplasmic protein
STM14_2905		-	2520200	2521303	CDS	chr	-10.3336	15.5156	1.52483	putative cytoplasmic protein
STM14_2555	phsA	-	2190227	2192503	CDS	chr	-10.3632	30.9209	3.04088	thiosulfate reductase precursor; membrane-anchoring protein (SW:PHSA_SALTY); hydrogen sulfide production
STM14_1252	hpaD	+	1149319	1150170	CDS	chr	-10.37	14.174	1.3703	4-hydroxyphenylacetate catabolism
STM14_3066	ppk	+	2666489	2668555	CDS	chr	-10.3798	32.1556	3.14767	polyphosphate kinase; catalyzes the reversible transfer of the terminal phosphate of ATP to form a long chain polyphosphate
STM14_2059		+	1809335	1809514	CDS	chr	-10.4381	109.515	10.7186	conserved domain protein
STM14_3550	sopD	+	3107324	3108277	CDS	chr	-10.4641	32.702	3.13474	Secreted protein
STM14_3251	yfiM	+	2847889	2848212	CDS	chr	-10.5598	39.3071	3.68322	hypothetical protein
STM14_3787		-	3310436	3311359	CDS	chr	-10.573	18.1348	1.71287	putative xylanase/chitin deacetylase
STM14_1884		-	1652607	1653392	CDS	chr	-10.5733	12.4272	1.13295	putative lipoprotein; outer membrane or secreted
STM14_0716	ybdR	+	678519	679757	CDS	chr	-10.5775	19.2869	1.83559	putative dehydrogenase; similar to Escherichia coli putative oxidoreductase (AAC73709.1)
STM14_2326	flhE	-	2019224	2019616	CDS	chr	-10.7148	37.7124	3.52598	flagellar protein; flagellar protein FlhE precursor (SW:FLHE_SALTY)
STM14_5562	spvB	-	28183	29958	CDS	pSLT	-10.814	60.8656	5.74134
STM14_2019		+	1775676	1776731	CDS	chr	-10.8369	149.387	13.8907	hypothetical protein
STM14_3821		+	3335906	3336316	CDS	chr	-10.852	47.28	4.40301	putative cytoplasmic protein
STM14_3920	yhaN	-	3420268	3421578	CDS	chr	-10.8618	36.2482	3.45282	putative inner membrane protein
STM14_2191	ycgM	-	1921648	1922307	CDS	chr	-10.9273	107.264	10.0061	hypothetical protein; similar to Escherichia coli putative isomerase (AAC74264.1); FAA
STM14_4398	yiaG	+	3849509	3849841	CDS	chr	-10.9332	921.923	88.4816	putative transcriptional regulator
STM14_5561	spvC	-	27177	27902	CDS	pSLT	-10.9491	13.1414	1.18914
STM14_0081	caiF	+	81260	81655	CDS	chr	-11.0811	151.088	13.7628	transcriptional regulator of cai and fix operon
STM14_0882	ybgR	-	822359	823297	CDS	chr	-11.1049	27.9036	2.52479	zinc transporter ZitB; involved in zinc efflux across the cytoplasmic membrane
STM14_5563	spvA	-	30140	30907	CDS	pSLT	-11.1079	72.0179	6.49194
STM14_3499	invH	+	3064626	3065069	CDS	chr	-11.1709	143.848	13.0753	needle complex outer membrane lipoprotein precursor; invasion protein InvH precursor (SW:INVH_SALTY); stabilizes InvG secretin; type III secretion apparatus
STM14_2410	yedI	-	2083287	2084198	CDS	chr	-11.1763	20.163	1.81937	hypothetical protein
STM14_0449		+	435438	436121	CDS	chr	-11.2108	37.5931	3.34927	putative inner membrane protein
STM14_0668		-	632881	633867	CDS	chr	-11.2242	23.4708	2.07551	putative phosphosugar isomerase; similar to Escherichia coli putative transport protein (AAC76396.1)
STM14_1239		-	1138763	1138873	CDS	chr	-11.2338	38.8735	3.51012	putative cytoplasmic protein
STM14_5184		+	4571759	4572619	CDS	chr	-11.2797	16.2491	1.45954	putative inner membrane protein
STM14_2382	fliT	+	2062632	2063000	CDS	chr	-11.31	456.758	41.7307	flagellar biosynthesis protein FliT; binds flagellar cap subunits (FliD) and seems to prevents their oligomerization prior to its translocation through the flagellum-specific type III export pathway; acts as a repressor of flagellar class 2 operons by preventing FlhD2C2 to bind the promoter and inhibiting the FlhD2C2-dependent transcription; member of the type III cytoplasmic chaperone family
STM14_2554	phsB	-	2189634	2190212	CDS	chr	-11.3472	40.3682	3.5946	thiosulfate reductase electron transport protein; PhsB (SW:PHSB_SALTY); hydrogen sulfide production; iron-sulfur subunit; electron transfer
STM14_1352	flgI	+	1221519	1222616	CDS	chr	-11.3957	29.234	2.6437	flagellar basal body P-ring protein; part of the basal body which consists of four rings L, P, S, and M mounted on a central rod; Vibrio parahaemolyticus, Yersinia, Bradyrhizobium and other bacteria have two copies of this and other flagellar genes; the V. parahaemolyticus protein is associated with the polar flagella and the Bradyrhizobium protein is associated with the thick flagellum
STM14_1097		-	1011963	1012130	CDS	chr	-11.4115	151.049	12.9995	putative cytoplasmic protein
STM14_2496		-	2144508	2144834	CDS	chr	-11.4334	25.4898	2.426	putative cytoplasmic protein; similar to STM2508 and STM2902
STM14_0455	yaiC	+	438822	439934	CDS	chr	-11.4653	58.6276	5.21049	diguanylate cyclase AdrA; catalyzes the conversion of 2 GTP into c-di-GMP; adrA overexpression induces cellulose biosynthesis, cell adherence to abiotic surfaces and swimming and swarming motility; AdrA acts post-transcriptionally on the bcsABZC operon activating cellulose biosynthesis
STM14_2393	fliI	+	2071314	2072684	CDS	chr	-11.5003	21.1925	1.84298	flagellum-specific ATP synthase; involved in type III protein export during flagellum assembly
STM14_3012	eutR	-	2615612	2616580	CDS	chr	-11.5034	37.1472	3.1575	transcriptional regulator EutR; activates the transcription of the ethanolamine utilization operon
STM14_2109	oppB	-	1849255	1850175	CDS	chr	-11.6097	28.9341	2.55243	oligopeptide transporter permease; oligopeptide transport system permease protein OppB (SW:OPPB_SALTY); ABC superfamily membrane protein
STM14_0148	ftsI	+	142438	144204	CDS	chr	-11.7384	420.998	36.2515	division specific transpeptidase; similar to Escherichia coli septum formation; penicillin-binding protein 3; peptidoglycan synthetase (AAC73195.1)
STM14_5421	yjiH	-	4780569	4781240	CDS	chr	-11.7808	15.6039	1.30371	putative inner membrane protein
STM14_1830	ydeJ	-	1602354	1602881	CDS	chr	-11.8011	33.1209	2.74344	competence damage-inducible protein A
STM14_1701	sseG	+	1498730	1499419	CDS	chr	-11.8707	20.6837	1.84497	secreted effector protein; SseG (gi|3377858)
STM14_3460	sitC	+	3028338	3029198	CDS	chr	-11.9073	19.6724	1.65377	putative permease; SitC (gi|5231096); Salmonella iron transporter; Fur-regulated
STM14_2392	fliH	+	2070607	2071314	CDS	chr	-11.9421	42.4234	3.58118	flagellar assembly protein H; binds to and inhibits the function of flagella specific ATPase FliI
STM14_5480	osmY	+	4828712	4829329	CDS	chr	-11.9479	910.219	78.9181	periplasmic protein; similar to Escherichia coli hyperosmotically inducible periplasmic protein (AAC77329.1); RpoS-dependent stationary phase gene
STM14_4276	ggt	-	3734160	3735902	CDS	chr	-12.0977	46.916	3.94921	gamma-glutamyltranspeptidase periplasmic precursor; periplasmic enzyme; post-translationally processed into two subunits which are required for wild-type enzyme activity; cleaves the gammaglutamyl linkages of compounds such as glutathione and transfer the gammaglutamyl group to other amino acids and peptides
STM14_2946	pgtE	-	2557607	2558545	CDS	chr	-12.2259	29.9985	2.54708	outer membrane protease; outer membrane protease; involved in virulence in many organisms; OmpT; IcsP; SopA; Pla; PgtE; omptin; in Escherichia coli OmpT can degrade antimicrobial peptides; in Yersinia Pla activates plasminogen during infection; in Shigella flexneria SopA cleaves the autotransporter IcsA
STM14_2399	fliO	+	2076354	2076731	CDS	chr	-12.2695	37.7865	3.01908	flagellar biosynthesis protein FliO; with FlhA, FlhB, FliP, FliQ and FliR is one of the membrane components of the flagellar export apparatus
STM14_1883	treZ	-	1650694	1652478	CDS	chr	-12.2933	28.4995	2.35296	putative alpha amylase; similar to Escherichia coli 1,4-alpha-glucan branching enzyme (AAC76457.1)
STM14_2564	yeeZ	-	2199983	2200807	CDS	chr	-12.4572	206.654	17.1116	putative dehydratase; similar to Escherichia coli putative enzyme of sugar metabolism (AAC75077.1)
STM14_4901	ydeZ	+	4299658	4300656	CDS	chr	-12.4821	27.911	2.23949	putative sugar transport protein; similar to Escherichia coli putative transport system permease protein (AAC74588.1); putative ABC superfamily membrane protein
STM14_2666	yehW	-	2308800	2309531	CDS	chr	-12.5575	42.1393	3.40266	putative ABC-type proline/glycine betaine transport system permease component; similar to Escherichia coli putative transport system permease protein (AAC75189.1)
STM14_1805		-	1581237	1581947	CDS	chr	-12.6402	16.6335	1.3095	putative transport system permease component; similar to Escherichia coli putative transport system permease protein (AAC75189.1); ABC-type transport systems
STM14_0527	bolA	+	501697	502011	CDS	chr	-12.665	1883.5	151.952	transcriptional regulator BolA; positive transcriptional regulator of morphogenetic pathway; controlling several genes involved in oxidative stress, acid stress, heat shock, osmotic shock, and carbon-starvation stress
STM14_943	ybhP	-	879402	880160	CDS	chr	-12.6971	11.7731	0.946552	putative cytoplasmic protein
STM14_5419	iadA	-	4778926	4780098	CDS	chr	-12.7073	144.405	11.5649	isoaspartyl dipeptidase; similar to Escherichia coli isoaspartyl dipeptidase (AAC77284.1)
STM14_3889	mug	-	3396625	3397131	CDS	chr	-12.77	75.5963	6.00741	G/U mismatch-specific DNA glycosylase
STM14_3367	gabD	+	2960369	2961817	CDS	chr	-12.8992	79.1366	6.26025	succinate-semialdehyde dehydrogenase I; catalyzes the formation of succinate from succinate semialdehyde; NADP dependent
STM14_2462		-	2118324	2118581	CDS	chr	-12.9641	34.2836	2.51912	hypothetical protein
STM14_2563	yeeY	-	2199023	2199937	CDS	chr	-12.9685	80.3287	6.26236	putative transcriptional regulator; similar to Escherichia coli putative transcriptional regulator LysR-type (AAC75076.1); LysR family
STM14_1202	ycbW	+	1106482	1107024	CDS	chr	-13.0349	77.0357	6.02746	putative cytoplasmic protein
STM14_3350	pipB2	-	2947037	2948089	CDS	chr	-13.0936	183.844	14.4371	Similar to pipB
STM14_1427		+	1291515	1291721	CDS	chr	-13.1819	29.1251	2.48529	conserved hypothetical protein; similar to hypothetical protein Sententeric_23977 [Javiana str. GA_MM04042433]
STM14_1852	hoxO	-	1619959	1620369	CDS	chr	-13.1916	23.7908	1.84529	putative hydrogenase; similar to Escherichia coli processing of HyaA and HyaB proteins (AAC74061.1)
STM14_0251	yaeH	-	248022	248408	CDS	chr	-13.2205	537.708	41.6603	hypothetical protein; similar to Escherichia coli putative structural protein (AAC73274.1)
STM14_0423		+	410859	411869	CDS	chr	-13.2457	163.034	12.6721	cytochrome BD2 subunit II; similar to Escherichia coli cytochrome d terminal oxidase polypeptide subunit II (AAC73828.1)
STM14_0358	sinR	+	349295	350242	CDS	chr	-13.3176	35.8244	2.70431	transcriptional regulator; SinR protein (SW:SINR_SALTY)
STM14_1585	astB	+	1395893	1397236	CDS	chr	-13.3697	85.21	6.52815	succinylarginine dihydrolase; catalyzes the hydrolysis of 2-N-succinylarginine into 2-N-succinylornithine, ammonia and carbon dioxide in arginine degradation
STM14_1804		-	1580306	1581208	CDS	chr	-13.3734	13.0635	0.964472	putative ABC transporter periplasmic component; similar to Escherichia coli putative transport system permease protein (AAC75192.1)
STM14_2664	yehV	+	2307921	2308652	CDS	chr	-13.4037	74.6887	5.70821	putative transcriptional repressor; similar to Escherichia coli putative transcriptional regulator (AAC75188.1); MerR family
STM14_2400	fliP	+	2076731	2077468	CDS	chr	-13.4545	18.5858	1.39457	flagellar biosynthesis protein FliP; FliP, with proteins FliQ and FliR, forms the core of the central channel in the flagella export apparatus
STM14_941	ybhN	-	877202	878164	CDS	chr	-13.475	32.1767	2.49707	hypothetical protein
STM14_0680	ybdK	-	640372	641490	CDS	chr	-13.487	27.9986	2.11479	carboxylate-amine ligase; ATP-dependent; carboxylate-amine ligase with weak glutamate--cysteine ligase activity
STM14_2668	yehY	-	2310455	2311624	CDS	chr	-13.488	88.6806	6.77669	putative ABC-type proline/glycine betaine transport system permease component; similar to Escherichia coli putative transport system permease protein (AAC75191.1)
STM14_0104	kefC	+	99490	101352	CDS	chr	-13.8872	16.2964	1.18105	glutathione-regulated potassium-efflux system protein KefC; transport system that facilitates potassium-efflux
STM14_3883	ygiH	+	3390205	3390816	CDS	chr	-13.9369	87.3348	6.61339	putative glycerol-3-phosphate acyltransferase PlsY; involved in acylation of glycerol-3-phosphate to form 1-acyl-glycerol-3 phosphate for use in phospholipid biosynthesis; functions with PlsX
STM14_1948	ydcK	+	1710042	1711022	CDS	chr	-14.008	12.0207	0.830588	putative nucleoside-diphosphate-sugar pyrophosphorylase; involved in lipopolysaccharide biosynthesis
STM14_3820		-	3335299	3335802	CDS	chr	-14.0414	346.351	25.0047	putative ATP-dependent RNA helicase-like protein
STM14_2108	oppC	-	1848332	1849240	CDS	chr	-14.0476	29.6863	2.15501	oligopeptide transport protein; oligopeptide transport system permease protein OppC (SW:OPPC_SALTY); ABC superfamily membrane protein
STM14_2835	yfbE	+	2455524	2456663	CDS	chr	-14.1142	18.7797	1.33968	UDP-4-amino-4-deoxy-L-arabinose--oxoglutarate aminotransferase (EC 2.6.1.-); Lipid A-Ara4N pathway ( Polymyxin resistance )
STM14_2838		+	2459625	2460524	CDS	chr	-14.2149	27.9623	1.99941	putative cytoplasmic protein
STM14_3131	csiE	+	2742627	2743904	CDS	chr	-14.3917	75.2867	5.28562	stationary phase inducible protein CsiE
STM14_3465	hilC	-	3032344	3033231	CDS	chr	-14.4016	102.548	7.19058	invasion regulatory protein; SprA; HilC (gi|4455106); helix-turn-helix protein; AraC family; activator for invasion genes; derepresses hilA expression
STM14_1853	hupF	-	1620366	1620665	CDS	chr	-14.4749	37.36	2.5415	putative hydrogenase protein
STM14_0884	aroG	+	824114	825166	CDS	chr	-14.5154	123.404	8.65711	phospho-2-dehydro-3-deoxyheptonate aldolase; catalyzes the formation of 3-deoxy-D-arabino-hept-2-ulosonate 7 phosphate from phosphoenolpyruvate and D-erythrose 4-phosphate, phenylalanine sensitive
STM14_3822		+	3336303	3336707	CDS	chr	-14.554	99.3747	7.17621	putative cytoplasmic protein
STM14_3806		-	3324325	3325377	CDS	chr	-14.6158	41.1449	2.86669	putative periplasmic ferrichrome-binding protein
STM14_5292	ytfK	+	4656215	4656421	CDS	chr	-14.6315	3898.73	267.645	putative cytoplasmic protein
STM14_2553	phsC	-	2188873	2189637	CDS	chr	-14.6331	53.6769	3.69567	thiosulfate reductase cytochrome B subunit; membrane-anchoring protein (SW:PHSC_SALTY); hydrogen sulfide production
STM14_2177	ycgO	+	1910498	1912231	CDS	chr	-14.6992	79.1703	5.49176	potassium/proton antiporter; the Vibrio parahaemolyticus gene VP2867 was found to be a potassium/proton antiporter; can rapidly extrude potassium against a potassium gradient at alkaline pH when cloned and expressed in Escherichia coli
STM14_1850		-	1618005	1618892	CDS	chr	-14.7041	13.121	0.895033	putative dehydrogenase protein
STM14_966	dps	-	898539	899042	CDS	chr	-14.7557	1515.45	105.279	DNA starvation/stationary phase protection protein Dps; binds DNA in a non-sequence-specific manner and is abundant during stationary phase; forms a DNA-protein crystal that protects DNA from damage; required for normal starvation response and long-term stationary viability; forms a homododecameric complex and sequesters iron which provides protection against oxidative damage
STM14_1586	astE	+	1397229	1398197	CDS	chr	-14.8926	60.4158	4.196	succinylglutamate desuccinylase; catalyzes the formation of succinate and glutamate from N(2)-succinylglutamate in arginine catabolism
STM14_1632	ydiV	+	1432774	1433487	CDS	chr	-14.9512	51.7935	3.47637	hypothetical protein; putative diguanylate cyclase/phosphodiesterase domain 1
STM14_1637	ydiA	-	1436576	1437409	CDS	chr	-15.0692	27.659	1.85148	hypothetical protein
STM14_2535	pduK	+	2174896	2175357	CDS	chr	-15.0734	10.7026	0.672848	polyhedral body protein; similar to Escherichia coli detox protein (AAC75510.1); propanediol utilization protein
STM14_0096		+	94843	95259	CDS	chr	-15.0978	82.4384	5.46984	putative secreted protein
STM14_1284	phoH	+	1172726	1173514	CDS	chr	-15.2859	618.689	41.5327	Phosphate starvation-inducible protein PhoH, predicted ATPase; Phosphate metabolism, CBSS-56780.10.peg.1536
STM14_3916	yhaH	+	3417861	3418226	CDS	chr	-15.4053	95.226	6.32932	putative inner membrane protein; similar to Escherichia coli putative cytochrome (AAC76138.1)
STM14_2500	yeeO	-	2145928	2147352	CDS	chr	-15.4115	10.107	0.684135	hypothetical protein; MATE family
STM14_2346	otsB	-	2036100	2037002	CDS	chr	-15.5023	118.099	7.76046	trehalose-6-phosphate phosphatase; biosynthetic; catalyzes the formation of trehalose and phosphate from trehalose-6-phosphate; expression is increased under osmotic stress and induced during the transition to stationary phase and by decreased temperature
STM14_1974	sseJ	+	1731270	1732496	CDS	chr	-15.6276	11.3324	0.757969	secreted effector protein; secreted effector J (gi|9931614); Salmonella translocated effector; regulated by SPI-2
STM14_2116	hns	+	1857972	1858385	CDS	chr	-15.7174	1520.71	98.6156	global DNA-binding transcriptional dual regulator H-NS; DNA-binding protein H-NS; histone-like protein HLP-II; protein H1; protein B1 (SW:HNS_SALTY); HU; BH2; HD; NS; pleiotropic regulator
STM14_2350	ftnB	+	2038645	2039148	CDS	chr	-15.7318	40.9492	2.66941	ferritin-like protein; similar to Escherichia coli ferritin-like protein (AAC74972.1)
STM14_3371	ygaU	-	2965386	2965835	CDS	chr	-15.8228	342.59	21.7625	hypothetical protein; putative LysM domain
STM14_2107	oppD	-	1847313	1848320	CDS	chr	-15.8995	38.7253	2.50057	oligopeptide transporter ATP-binding component; oligopeptide transport ATP-binding protein OppD (SW:OPPD_SALTY); ABC superfamily ATP-binding protein
STM14_1856		-	1621973	1623775	CDS	chr	-15.9481	15.2623	1.003	putative hydrogenase-1 large subunit; similar to Escherichia coli hydrogenase-1 large subunit (AAC74058.1)
STM14_1993		-	1751560	1751826	CDS	chr	-16.0834	351.751	22.5189	probable lipoprotein YPO2331
STM14_2391	fliG	+	2069619	2070614	CDS	chr	-16.1252	41.9817	2.66241	flagellar motor switch protein G; One of three proteins involved in switching the direction of the flagellar rotation
STM14_1616	rfc	-	1420063	1421286	CDS	chr	-16.1496	39.5721	2.48739	O-antigen polymerase; O-antigen polymerase (SW:RFC_SALTY)
STM14_2504	cobT	-	2148854	2149924	CDS	chr	-16.2112	39.7997	2.51951	nicotinate-nucleotide--dimethylbenzimidazole phosphoribosyltransferase; catalyzes the synthesis of alpha-ribazole-5'-phosphate from nicotinate mononucleotide and 5,6-dimethylbenzimidazole
STM14_3823	yghA	+	3336831	3337715	CDS	chr	-16.5172	209.535	12.9413	oxidoreductase; similar to Escherichia coli putative oxidoreductase (AAC76039.1)
STM14_1683	orf319	-	1484104	1485063	CDS	chr	-16.5952	173.543	10.7499	putative inner membrane protein; ORF 319 (gi|4456867)
STM14_3896	oat	+	3402958	3404337	CDS	chr	-16.6493	90.5892	5.55526	putrescine--2-oxoglutarate aminotransferase; catalyzes the formation of 4-aminobutyraldehyde from putrescine and 2-oxoglutarate
STM14_1400	sifA	-	1268007	1269017	CDS	chr	-16.7275	49.715	2.95257	secreted effector protein; translocated by the type III secretion system SPI-2; required for the formation of lysosomal glycoprotein structures (Sifs); required for maintenance of membrane in the Salmonella-containing vacuole; a cysteine residue with CAAX motif is modified by isoprenoid addition of protein geranylgeranyl transferase I; also modified by S-acylation
STM14_2381	fliS	+	2062225	2062632	CDS	chr	-16.7336	677.329	41.1744	flagellar protein FliS; flagellin specific chaperone
STM14_0549	ybaY	+	524049	524618	CDS	chr	-16.7575	592.12	36.4735	hypothetical protein; similar to Escherichia coli glycoprotein/polysaccharide metabolism (AAC73556.1)
STM14_2240	yebW	+	1961884	1962075	CDS	chr	-16.7906	81.8635	4.82498	putative inner membrane lipoprotein
STM14_1578		+	1390194	1390469	CDS	chr	-16.8243	547.834	33.2034	putative periplasmic protein
STM14_2397	fliM	+	2074940	2075944	CDS	chr	-16.8841	33.2135	1.99209	flagellar motor switch protein FliM; with FliG and FliN makes up the switch complex which is involved in switching the direction of the flagella rotation
STM14_1526		+	1357504	1358097	CDS	chr	-16.9957	18.328	1.06696	Putative regulatory protein
STM14_2409		-	2083025	2083210	CDS	chr	-17.0473	3029	179.506	putative cytoplasmic protein
STM14_3480	iacP	-	3044649	3044897	CDS	chr	-17.1583	760.504	45.8231	acyl carrier protein; carries the fatty acid chain in fatty acid biosynthesis
STM14_1953		+	1713182	1714495	CDS	chr	-17.2551	11.5908	0.679219	putative PTS system enzyme IIC component; similar to Escherichia coli putative PTS system enzyme IIC component (AAC77260.1)
STM14_2352		+	2040221	2040556	CDS	chr	-17.2576	18.2676	1.11846	putative outer membrane lipoprotein
STM14_1233	pipB	-	1134794	1135669	CDS	chr	-17.2835	62.4177	3.63763	secreted effector protein; pathogenicity island-encoded protein B; similar to STM2780; secreted by SPI-2; type III secretion; localizes to Salmonella-containing vacuole and host cell membranes
STM14_1855		-	1621279	1621953	CDS	chr	-17.3108	49.5464	2.96957	putative Ni/Fe hydrogenase 1 b-type cytochrome subunit; similar to Escherichia coli probable Ni/Fe hydrogenase 1 b-type cytochrome subunit (AAC74059.1)
STM14_1271	yccJ	-	1163319	1163546	CDS	chr	-17.4437	1107.88	64.2667	hypothetical protein
STM14_3368	gabT	+	2961832	2963115	CDS	chr	-17.6771	139.231	8.20832	4-aminobutyrate aminotransferase; catalyzes the formation of succinate semialdehyde and glutamate from 4-aminobutanoate and 2-oxoglutarate
STM14_942	ybhO	-	878164	879405	CDS	chr	-17.7542	16.5606	0.926106	cardiolipin synthase 2; similar to Escherichia coli putative synthetase (AAC73876.1); CL synthase
STM14_2420	cspB	-	2090630	2090842	CDS	chr	-17.8595	1232.14	70.2444	putative cold-shock protein; similar to Escherichia coli cold shock-like protein (AAC74625.1)
STM14_2836	pmrF	+	2456666	2457649	CDS	chr	-18.02	24.9153	1.38934	undecaprenyl phosphate 4-deoxy-4-formamido-L-arabinose transferase; catalyzes the transfer of 4-deoxy-4-formamido-L-arabinose from UDP to undecaprenyl phosphate
STM14_1886	osmC	-	1654214	1654645	CDS	chr	-18.2413	456.594	25.6226	putative envelope protein; similar to Escherichia coli osmotically inducible protein (AAC74555.1); resistance protein; osmotically inducible
STM14_2637	tir	-	2284131	2284547	CDS	chr	-18.5373	71.2845	3.80632	putative cytoplasmic protein
STM14_1320	msyB	-	1198953	1199327	CDS	chr	-18.6122	255.068	14.2408	hypothetical protein; similar to Escherichia coli acidic protein; suppresses mutants lacking function of protein export (AAC74135.1)
STM14_3871	glgS	-	3377567	3377770	CDS	chr	-18.7469	1025.26	53.8303	glycogen synthesis protein GlgS; Involved in glycogen synthesis. May be involved in glycogen priming
STM14_2522	cbiB	-	2163017	2163976	CDS	chr	-18.8689	30.2096	1.60212	CbiB; converts cobyric acid to cobinamide by the addition of aminopropanol on the F carboxylic group
STM14_1849	hypA	-	1617651	1617992	CDS	chr	-18.9577	11.143	0.522424	putative hydrogenase; similar to Escherichia coli may modulate levels of hydrogenease-2 (AAC76027.1)
STM14_2345	otsA	-	2034704	2036125	CDS	chr	-18.9696	101.366	5.43319	trehalose-6-phosphate synthase; similar to Escherichia coli trehalose-6-phosphate synthase (AAC74966.1)
STM14_1686	ssrB	-	1486143	1486781	CDS	chr	-19.2445	95.1016	5.02682	transcriptional activator; SsrB (gi|2765824); type III secretion system regulator; similar to DegU/UvrY/BvgA; regulated by OmpR-EnvZ; controls regulation of SPI-2 expression
STM14_1887	yddX	+	1655158	1655373	CDS	chr	-19.393	88.6938	4.63612	biofilm-dependent modulation protein
STM14_2155	ychH	-	1891252	1891530	CDS	chr	-19.4284	1167.85	58.1188	hypothetical protein; YchH; transcription activated by CRP (cyclic AMP receptor protein), a global transcription factor involved in regulation of metabolism in enteric bacteria; ychH presents a class II promoter to bind CRP; unknown function
STM14_2523	cbiA	-	2163973	2165352	CDS	chr	-19.7244	28.2551	1.48215	cobyrinic acid a,c-diamide synthase; responsible for the amidation of carboxylic groups at position A and C of cobyrinic acid or hydrogenobrynic acid
STM14_2837	yfbG	+	2457646	2459628	CDS	chr	-19.7433	36.5886	1.88741	bifunctional UDP-glucuronic acid decarboxylase/UDP-4-amino-4-deoxy-L-arabinose formyltransferase; Bifunctional polymyxin resistance arnA protein; catalyzes the decarboxylation of UDP-glucuronic acid to UDP-4-keto-arabinose and the addition of a formyl group to UDP-4-amino-4-deoxy-L-arabinose to form UDP-L-4-formamido-arabinose; active in certain mutant strains
STM14_5097	yjbJ	+	4475031	4475243	CDS	chr	-19.842	12025.8	621.573	putative stress-response protein; unknown function; highly abundant protein in vivo; overexpressed under high NaCl concentrations; part of the sigma S regulon; non-essential
STM14_2525	pocR	-	2165950	2166861	CDS	chr	-20.1233	16.8719	0.893738	transcriptional regulator; regulatory protein PocR (SW:POCR_SALTY); propanediol utilization protein; AraC family
STM14_1283		+	1172451	1172747	CDS	chr	-20.2579	691.028	35.0249	hypothetical protein
STM14_2398	fliN	+	2075941	2076354	CDS	chr	-20.4272	75.3183	3.68541	flagellar motor switch protein FliN; One of three proteins involved in switching the direction of the flagellar rotation
STM14_3467	orgC	-	3033576	3034028	CDS	chr	-20.6315	303.318	14.8542	putative cytoplasmic protein
STM14_1449		-	1302338	1302877	CDS	chr	-20.7022	27.1835	1.34969	conserved hypothetical protein; similar to hypothetical protein Sententerica_21948 [Kentucky str. CDC 191]
STM14_1718	ssaU	+	1510407	1511465	CDS	chr	-20.724	11.9052	0.568546	secretion system apparatus protein SsaU; member of a type III secretion system which is part of a pathogenicity island in Salmonella, Yersinia and pathogenic Escherichia coli
STM14_5096		+	4474884	4475012	CDS	chr	-20.842	4555.03	221.818	hypothetical protein
STM14_1738	sodC_2	+	1526026	1526547	CDS	chr	-20.9779	496.659	23.9598	superoxide dismutase; SodC; copper and zinc binding; converts superoxide radicals to hydrogen peroxide and water
STM14_1854		-	1620665	1621273	CDS	chr	-21.0629	60.2981	3.11842	putative hydrogenase maturation protease; similar to Escherichia coli processing of HyaA and HyaB proteins (AAC74060.1)
STM14_1312	ymdA	+	1190766	1191086	CDS	chr	-21.5046	22.72	1.0619	putative periplasmic protein; hypothetical protein in csgC-mdoG intergenic region precursor (SW:YMDA_SALTY)
STM14_2507	cbiP	-	2151233	2152753	CDS	chr	-21.5384	28.3789	1.36009	cobyric acid synthase; catalyzes amidations at positions B, D, E, and G on adenosylcobyrinic A,C-diamide. NH(2) groups are provided by glutamine, and one molecule of ATP is hydrogenolyzed for each amidation
STM14_2505	cobS	-	2149951	2150694	CDS	chr	-21.7625	49.5836	2.27941	cobalamin synthase; catalyzes the formation of adenosylcobalamin from Ado-cobinamide-GDP and alpha-ribazole
STM14_1687	ssrA	-	1486812	1489574	CDS	chr	-22.0127	29.955	1.41567	sensor kinase; SpiR (gi|1498305); type III secretion system regulator; regulated by OmpR-EnvZ
STM14_2006	ogt	+	1763640	1764155	CDS	chr	-22.0205	221.517	10.0673	O-6-alkylguanine-DNA:cysteine-protein methyltransferase; methylated-DNA protein-cysteine methyltransferase (SW:OGT_SALTY)
STM14_1888	rpsV	+	1655468	1655611	CDS	chr	-22.1992	6438.77	298.632	30S ribosomal subunit S22; protein D; stationary-phase-induced ribosome-associated; in Escherichia coli this protein becomes associated with the ribosome; expression increases during stationary phase
STM14_2503	erfK	-	2147847	2148776	CDS	chr	-22.3638	83.7668	3.84417	hypothetical protein; protein ErkF/SrfK precursor (SW:ERFK_SALTY)
STM14_4305	tcp	+	3758540	3760183	CDS	chr	-22.8847	306.527	13.702	methyl-accepting transmembrane citrate/phenol chemoreceptor; methyl-accepting chemotaxis citrate transducer (citrate chemoreceptorprotein) (SW:MCPC_SALTY)
STM14_4278	yhhA	+	3736028	3736444	CDS	chr	-23.0371	730.749	32.7206	hypothetical protein
[truncated: 167 more rows]
